# Supplementary material for: Vespakinin-M, a natural peptide from Vespa magnifica, promotes functional recovery in stroke mice
Source: Commun Biol. 2022 Jan 20;5:74. doi: 10.1038/s42003-022-03024-5 (PMC8776894; doi:10.1038/s42003-022-03024-5)
Supplement: Supplementary file 6 — Supplementary Data 1 [file 42003_2022_3024_MOESM6_ESM.xlsx]

## Sheet: Fig.1
Fig.1b,c,d	PBS+VK											Plasma+Vk
	0 min		10min		30min		60min		120 min			0 min		10min		30min		60min		120 min
	0.0025	0.0300407	0.00353333	0.0267029	0.00395	-0.18692	0.00478333	0.164986	0.0027	0.263691		0.000616667	-0.178814	0.00333333	-0.135899	0.00353333	-0.00143051	0.00395	-0.0476837	0.00561667	-0.319004
	0.00916667	0.0419617	0.0102	0.00905991	0.0106167	-0.184536	0.01145	0.167847	0.00936667	0.270844		0.00728333	-0.164509	0.01	-0.119209	0.0102	0.026226	0.0106167	-0.0667572	0.0122833	-0.302792
	0.0158333	0.0529289	0.0168667	-0.00476837	0.0172833	-0.185013	0.0181167	0.175953	0.0160333	0.274181		0.01395	-0.14925	0.0166667	-0.109196	0.0168667	0.058651	0.0172833	-0.0839233	0.01895	-0.285149
	0.0225	0.0510216	0.0235333	-0.00476837	0.02395	-0.191212	0.0247833	0.182152	0.0227	0.267029		0.0206167	-0.141144	0.0233333	-0.102997	0.0235333	0.0805855	0.02395	-0.0953674	0.0256167	-0.277519
	0.0291667	0.0452995	0.0302	0.000476837	0.0306167	-0.196934	0.03145	0.183582	0.0293667	0.256538		0.0272833	-0.141144	0.03	-0.0905991	0.0302	0.0934601	0.0306167	-0.102043	0.0322833	-0.277519
	0.0358333	0.0476837	0.0368667	0.00190735	0.0372833	-0.196457	0.0381167	0.187874	0.0360333	0.250816		0.03395	-0.137806	0.0366667	-0.0700951	0.0368667	0.111103	0.0372833	-0.108242	0.03895	-0.274181
	0.0425	0.0576973	0.0435333	-0.000476837	0.04395	-0.194073	0.0447833	0.197411	0.0427	0.25177		0.0406167	-0.13113	0.0433333	-0.0448227	0.0435333	0.13876	0.04395	-0.118732	0.0456167	-0.27132
	0.0491667	0.0634193	0.0502	-0.00429153	0.0506167	-0.19598	0.05145	0.203609	0.0493667	0.251293		0.0472833	-0.126839	0.05	-0.0190735	0.0502	0.164986	0.0506167	-0.13113	0.0522833	-0.271797
	0.0558333	0.0629425	0.0568667	-0.0100136	0.0572833	-0.19455	0.0581167	0.204086	0.0560333	0.25177		0.05395	-0.127792	0.0566667	0.00476837	0.0568667	0.189781	0.0572833	-0.144958	0.05895	-0.273228
	0.0625	0.0720024	0.0635333	-0.026226	0.06395	-0.182629	0.0647833	0.204086	0.0627	0.254631		0.0606167	-0.127316	0.0633333	0.0252724	0.0635333	0.217915	0.06395	-0.155926	0.0656167	-0.265598
	0.0691667	0.0867844	0.0702	-0.043869	0.0706167	-0.164509	0.07145	0.205517	0.0693667	0.257969		0.0672833	-0.12207	0.07	0.0429153	0.0702	0.247478	0.0706167	-0.162601	0.0722833	-0.254154
	0.0758333	0.0948906	0.0768667	-0.0534058	0.0772833	-0.150681	0.0781167	0.202179	0.0760333	0.263691		0.07395	-0.117779	0.0766667	0.058651	0.0768667	0.27132	0.0772833	-0.166893	0.07895	-0.249386
	0.0825	0.0896454	0.0835333	-0.0581741	0.08395	-0.139236	0.0847833	0.195026	0.0827	0.268459		0.0806167	-0.113964	0.0833333	0.0724792	0.0835333	0.289917	0.08395	-0.173569	0.0856167	-0.243187
	0.0891667	0.0824928	0.0902	-0.061512	0.0906167	-0.127316	0.09145	0.195026	0.0893667	0.275135		0.0872833	-0.107765	0.09	0.0872612	0.0902	0.309467	0.0906167	-0.18549	0.0922833	-0.231743
	0.0958333	0.0815392	0.0968667	-0.0629425	0.0972833	-0.118732	0.0981167	0.203609	0.0960333	0.276566		0.09395	-0.0987053	0.0966667	0.108719	0.0968667	0.329494	0.0972833	-0.204086	0.09895	-0.216961
	0.1025	0.0762939	0.103533	-0.0605583	0.10395	-0.119686	0.104783	0.217915	0.1027	0.274181		0.100617	-0.0967979	0.103333	0.142097	0.103533	0.355244	0.10395	-0.22459	0.105617	-0.208378
	0.109167	0.0634193	0.1102	-0.0619888	0.110617	-0.127792	0.11145	0.23365	0.109367	0.267982		0.107283	-0.101089	0.11	0.175953	0.1102	0.380993	0.110617	-0.244141	0.112283	-0.200272
	0.115833	0.0572205	0.116867	-0.0724792	0.117283	-0.136375	0.118117	0.251293	0.116033	0.26083		0.11395	-0.105381	0.116667	0.20504	0.116867	0.402927	0.117283	-0.265121	0.11895	-0.18549
	0.1225	0.0576973	0.123533	-0.0796318	0.12395	-0.142574	0.124783	0.267506	0.1227	0.25034		0.120617	-0.111103	0.123333	0.230789	0.123533	0.41914	0.12395	-0.282764	0.125617	-0.169754
	0.129167	0.0605583	0.1302	-0.0844002	0.130617	-0.146866	0.13145	0.276566	0.129367	0.234604		0.127283	-0.118256	0.13	0.250816	0.1302	0.435352	0.130617	-0.293255	0.132283	-0.159264
	0.135833	0.0562668	0.136867	-0.0963211	0.137283	-0.143051	0.138117	0.277042	0.136033	0.220299		0.13395	-0.121117	0.136667	0.259399	0.136867	0.452042	0.137283	-0.29707	0.13895	-0.151634
	0.1425	0.0534058	0.143533	-0.117779	0.14395	-0.133514	0.144783	0.270367	0.1427	0.209332		0.140617	-0.116825	0.143333	0.258923	0.143533	0.461102	0.14395	-0.30899	0.145617	-0.146866
	0.149167	0.0543594	0.1502	-0.139713	0.150617	-0.117302	0.15145	0.259399	0.149367	0.202179		0.147283	-0.113964	0.15	0.266552	0.1502	0.46587	0.150617	-0.332355	0.152283	-0.14925
	0.155833	0.04673	0.156867	-0.152111	0.157283	-0.0977516	0.158117	0.246048	0.156033	0.193596		0.15395	-0.121117	0.156667	0.280857	0.156867	0.467777	0.157283	-0.352383	0.15895	-0.156879
	0.1625	0.0362396	0.163533	-0.166893	0.16395	-0.079155	0.164783	0.23365	0.1627	0.183582		0.160617	-0.125408	0.163333	0.292778	0.163533	0.4673	0.16395	-0.36478	0.165617	-0.157833
	0.169167	0.0309944	0.1702	-0.185013	0.170617	-0.0624657	0.17145	0.226498	0.169367	0.175953		0.167283	-0.121593	0.17	0.300407	0.1702	0.467777	0.170617	-0.374794	0.172283	-0.14782
	0.175833	0.0371933	0.176867	-0.198364	0.177283	-0.0476837	0.178117	0.222683	0.176033	0.170708		0.17395	-0.115871	0.176667	0.317097	0.176867	0.474453	0.177283	-0.386715	0.17895	-0.136852
	0.1825	0.0457764	0.183533	-0.203609	0.18395	-0.0295639	0.184783	0.220299	0.1827	0.16737		0.180617	-0.111103	0.183333	0.341892	0.183533	0.493526	0.18395	-0.393391	0.185617	-0.126362
	0.189167	0.0495911	0.1902	-0.201702	0.190617	-0.00953674	0.19145	0.216007	0.189367	0.165939		0.187283	-0.106335	0.19	0.362873	0.1902	0.521183	0.190617	-0.393391	0.192283	-0.110626
	0.195833	0.0572205	0.196867	-0.20504	0.197283	0.00524521	0.198117	0.213146	0.196033	0.168324		0.19395	-0.0982285	0.196667	0.379086	0.196867	0.553131	0.197283	-0.397205	0.19895	-0.0953674
	0.2025	0.067234	0.203533	-0.212193	0.20395	0.014782	0.204783	0.216484	0.2027	0.165462		0.200617	-0.0953674	0.203333	0.395775	0.203533	0.584126	0.20395	-0.408649	0.205617	-0.0939369
	0.209167	0.0686646	0.2102	-0.219822	0.210617	0.0247955	0.21145	0.226974	0.209367	0.151634		0.207283	-0.0982285	0.21	0.414848	0.2102	0.603676	0.210617	-0.423431	0.212283	-0.105381
	0.215833	0.0548363	0.216867	-0.230789	0.217283	0.0414848	0.218117	0.247002	0.216033	0.130653		0.21395	-0.101566	0.216667	0.431538	0.216867	0.611782	0.217283	-0.43726	0.21895	-0.113487
	0.2225	0.0352859	0.223533	-0.247002	0.22395	0.0605583	0.224783	0.269413	0.2227	0.109673		0.220617	-0.10252	0.223333	0.444889	0.223533	0.614643	0.22395	-0.450611	0.225617	-0.116825
	0.229167	0.0200272	0.2302	-0.270367	0.230617	0.0743866	0.23145	0.291348	0.229367	0.087738		0.227283	-0.10252	0.23	0.457764	0.2302	0.617504	0.230617	-0.464916	0.232283	-0.118256
	0.235833	0.00810623	0.236867	-0.290871	0.237283	0.084877	0.238117	0.305653	0.236033	0.0638962		0.23395	-0.0991821	0.236667	0.466347	0.236867	0.621319	0.237283	-0.47636	0.23895	-0.119209
	0.2425	-0.00476837	0.243533	-0.303268	0.24395	0.0967979	0.244783	0.309467	0.2427	0.0472069		0.240617	-0.0920296	0.243333	0.466347	0.243533	0.63324	0.24395	-0.482559	0.245617	-0.110626
	0.249167	-0.0123978	0.2502	-0.311852	0.250617	0.109196	0.25145	0.309467	0.249367	0.0433922		0.247283	-0.0824928	0.25	0.466347	0.2502	0.656605	0.250617	-0.486374	0.252283	-0.0977516
	0.255833	-0.0143051	0.256867	-0.315666	0.257283	0.120163	0.258117	0.309467	0.256033	0.04673		0.25395	-0.079155	0.256667	0.464439	0.256867	0.678062	0.257283	-0.490665	0.25895	-0.0910759
	0.2625	-0.0157356	0.263533	-0.315189	0.26395	0.134945	0.264783	0.308514	0.2627	0.0472069		0.260617	-0.0824928	0.263333	0.460148	0.263533	0.683308	0.26395	-0.498295	0.265617	-0.0901222
	0.269167	-0.0257492	0.2702	-0.310421	0.270617	0.157356	0.27145	0.305176	0.269367	0.0452995		0.267283	-0.084877	0.27	0.449657	0.2702	0.673294	0.270617	-0.510216	0.272283	-0.0896454
	0.275833	-0.0429153	0.276867	-0.310421	0.277283	0.189781	0.278117	0.306606	0.276033	0.0433922		0.27395	-0.0867844	0.276667	0.439167	0.276867	0.662804	0.277283	-0.526428	0.27895	-0.0853539
	0.2825	-0.058651	0.283533	-0.319481	0.28395	0.218868	0.284783	0.314236	0.2827	0.0329018		0.280617	-0.0910759	0.283333	0.434399	0.283533	0.651836	0.28395	-0.543118	0.285617	-0.0839233
	0.289167	-0.0739098	0.2902	-0.330925	0.290617	0.242233	0.29145	0.312805	0.289367	0.0128746		0.287283	-0.0982285	0.29	0.432491	0.2902	0.63467	0.290617	-0.554085	0.292283	-0.0853539
	0.295833	-0.0853539	0.296867	-0.344276	0.297283	0.262737	0.298117	0.303268	0.296033	-0.00715256		0.29395	-0.102043	0.296667	0.425816	0.296867	0.614643	0.297283	-0.557899	0.29895	-0.0834465
	0.3025	-0.0905991	0.303533	-0.352859	0.30395	0.27895	0.304783	0.299931	0.3027	-0.0181198		0.300617	-0.099659	0.303333	0.413418	0.303533	0.605106	0.30395	-0.558376	0.305617	-0.0796318
	0.309167	-0.0872612	0.3102	-0.355721	0.310617	0.291348	0.31145	0.312328	0.309367	-0.0243187		0.307283	-0.0972748	0.31	0.401497	0.3102	0.605583	0.310617	-0.555038	0.312283	-0.0796318
	0.315833	-0.0815392	0.316867	-0.349522	0.317283	0.299454	0.318117	0.32711	0.316033	-0.0305176		0.31395	-0.0934601	0.316667	0.391483	0.316867	0.603199	0.317283	-0.545025	0.31895	-0.0853539
	0.3225	-0.079155	0.323533	-0.343323	0.32395	0.321865	0.324783	0.329971	0.3227	-0.0300407		0.320617	-0.0872612	0.323333	0.377178	0.323533	0.593662	0.32395	-0.535011	0.325617	-0.0896454
	0.329167	-0.0796318	0.3302	-0.339508	0.330617	0.357628	0.33145	0.330448	0.329367	-0.0228882		0.327283	-0.0815392	0.33	0.357151	0.3302	0.583172	0.330617	-0.536442	0.332283	-0.0920296
	0.335833	-0.0867844	0.336867	-0.335217	0.337283	0.393867	0.338117	0.331879	0.336033	-0.0200272		0.33395	-0.0796318	0.336667	0.341892	0.336867	0.579357	0.337283	-0.547409	0.33895	-0.0972748
	0.3425	-0.10252	0.343533	-0.330925	0.34395	0.417709	0.344783	0.329018	0.3427	-0.0267029		0.340617	-0.082016	0.343333	0.333786	0.343533	0.577927	0.34395	-0.557423	0.345617	-0.103951
	0.349167	-0.117302	0.3502	-0.332832	0.350617	0.433922	0.35145	0.315666	0.349367	-0.0357628		0.347283	-0.0824928	0.35	0.326157	0.3502	0.575066	0.350617	-0.566483	0.352283	-0.102043
	0.355833	-0.122547	0.356867	-0.343323	0.357283	0.453472	0.358117	0.302792	0.356033	-0.04673		0.35395	-0.0801086	0.356667	0.313759	0.356867	0.573635	0.357283	-0.579357	0.35895	-0.0905991
	0.3625	-0.123501	0.363533	-0.349998	0.36395	0.473022	0.364783	0.29707	0.3627	-0.0638962		0.360617	-0.082016	0.363333	0.300407	0.363533	0.576973	0.36395	-0.588894	0.365617	-0.0844002
	0.369167	-0.13113	0.3702	-0.347614	0.370617	0.493526	0.37145	0.291348	0.369367	-0.0839233		0.367283	-0.0805855	0.37	0.288963	0.3702	0.580788	0.370617	-0.58651	0.372283	-0.0853539
	0.375833	-0.139236	0.376867	-0.339508	0.377283	0.516891	0.378117	0.282764	0.376033	-0.0929832		0.37395	-0.0729561	0.376667	0.273705	0.376867	0.577927	0.377283	-0.576973	0.37895	-0.0824928
	0.3825	-0.136852	0.383533	-0.333309	0.38395	0.548363	0.384783	0.275135	0.3827	-0.0863075		0.380617	-0.061512	0.383333	0.257969	0.383533	0.571728	0.38395	-0.571251	0.385617	-0.0767708
	0.389167	-0.134945	0.3902	-0.326633	0.390617	0.576496	0.39145	0.272274	0.389367	-0.0786781		0.387283	-0.0534058	0.39	0.245094	0.3902	0.561714	0.390617	-0.570774	0.392283	-0.0805855
	0.395833	-0.145912	0.396867	-0.315189	0.397283	0.593185	0.398117	0.265598	0.396033	-0.0748634		0.39395	-0.0495911	0.396667	0.239372	0.396867	0.551224	0.397283	-0.566006	0.39895	-0.100613
	0.4025	-0.162601	0.403533	-0.305653	0.40395	0.602245	0.404783	0.257969	0.4027	-0.0681877		0.400617	-0.0429153	0.403333	0.236988	0.403533	0.540257	0.40395	-0.560284	0.405617	-0.12064
	0.409167	-0.169754	0.4102	-0.303268	0.410617	0.609398	0.41145	0.255108	0.409367	-0.0562668		0.407283	-0.0352859	0.41	0.234127	0.4102	0.534534	0.410617	-0.558376	0.412283	-0.132084
	0.415833	-0.165939	0.416867	-0.302315	0.417283	0.618935	0.418117	0.257015	0.416033	-0.0534058		0.41395	-0.0333786	0.416667	0.224113	0.416867	0.535488	0.417283	-0.555515	0.41895	-0.144958
	0.4225	-0.164032	0.423533	-0.298977	0.42395	0.628948	0.424783	0.254631	0.4227	-0.0677109		0.420617	-0.038147	0.423333	0.202179	0.423533	0.538349	0.42395	-0.543594	0.425617	-0.162125
	0.429167	-0.166893	0.4302	-0.296116	0.430617	0.645161	0.43145	0.243664	0.429367	-0.0867844		0.427283	-0.0405312	0.43	0.171661	0.4302	0.539303	0.430617	-0.524044	0.432283	-0.174522
	0.435833	-0.16737	0.436867	-0.293732	0.437283	0.670433	0.438117	0.231266	0.436033	-0.0977516		0.43395	-0.0352859	0.436667	0.142574	0.436867	0.534058	0.437283	-0.509262	0.43895	-0.179768
	0.4425	-0.164509	0.443533	-0.294685	0.44395	0.695705	0.444783	0.220299	0.4427	-0.106335		0.440617	-0.0286102	0.443333	0.116348	0.443533	0.524998	0.44395	-0.505447	0.445617	-0.18549
	0.449167	-0.163078	0.4502	-0.296593	0.450617	0.715733	0.45145	0.208378	0.449367	-0.118732		0.447283	-0.0271797	0.45	0.0896454	0.4502	0.506878	0.450617	-0.504017	0.452283	-0.194073
	0.455833	-0.166416	0.456867	-0.303268	0.457283	0.727654	0.458117	0.191689	0.456033	-0.123501		0.45395	-0.0243187	0.456667	0.0648499	0.456867	0.488758	0.457283	-0.504017	0.45895	-0.197887
	0.4625	-0.172615	0.463533	-0.30899	0.46395	0.732899	0.464783	0.176907	0.4627	-0.115395		0.460617	-0.0123978	0.463333	0.0433922	0.463533	0.474453	0.46395	-0.508308	0.465617	-0.192642
	0.469167	-0.181675	0.4702	-0.310898	0.470617	0.733852	0.47145	0.166416	0.469367	-0.10252		0.467283	0.00286102	0.47	0.0238419	0.4702	0.462532	0.470617	-0.519276	0.472283	-0.184536
	0.475833	-0.195026	0.476867	-0.310898	0.477283	0.730038	0.478117	0.15831	0.476033	-0.0987053		0.47395	0.00572205	0.476667	-0.00476837	0.476867	0.446796	0.477283	-0.527382	0.47895	-0.174999
	0.4825	-0.211716	0.483533	-0.308514	0.48395	0.731468	0.484783	0.148773	0.4827	-0.0958443		0.480617	0.000476837	0.483333	-0.041008	0.483533	0.428677	0.48395	-0.531197	0.485617	-0.166893
	0.489167	-0.226021	0.4902	-0.302792	0.490617	0.738144	0.49145	0.139236	0.489367	-0.0891685		0.487283	-0.00715256	0.49	-0.0748634	0.4902	0.421047	0.490617	-0.540733	0.492283	-0.167847
	0.495833	-0.23365	0.496867	-0.292778	0.497283	0.745296	0.498117	0.130177	0.496033	-0.0844002		0.49395	-0.0114441	0.496667	-0.100136	0.496867	0.41151	0.497283	-0.557423	0.49895	-0.179768
	0.5025	-0.239849	0.503533	-0.285149	0.50395	0.749588	0.504783	0.117779	0.5027	-0.0824928		0.500617	-0.023365	0.503333	-0.12064	0.503533	0.391483	0.50395	-0.571251	0.505617	-0.19455
	0.509167	-0.244141	0.5102	-0.284672	0.510617	0.751495	0.51145	0.102997	0.509367	-0.0777245		0.507283	-0.0400543	0.51	-0.144005	0.5102	0.362396	0.510617	-0.573635	0.512283	-0.202656
	0.515833	-0.245094	0.516867	-0.289917	0.517283	0.756741	0.518117	0.0910759	0.516033	-0.0696182		0.51395	-0.0491142	0.516667	-0.163078	0.516867	0.341892	0.517283	-0.574589	0.51895	-0.208378
	0.5225	-0.246048	0.523533	-0.290394	0.52395	0.757694	0.524783	0.0834465	0.5227	-0.0700951		0.520617	-0.0500679	0.523333	-0.174999	0.523533	0.328541	0.52395	-0.57745	0.525617	-0.217915
	0.529167	-0.255108	0.5302	-0.286579	0.530617	0.751495	0.53145	0.0739098	0.529367	-0.0767708		0.527283	-0.0476837	0.53	-0.184536	0.5302	0.314236	0.530617	-0.578403	0.532283	-0.227928
	0.535833	-0.274658	0.536867	-0.283718	0.537283	0.745296	0.538117	0.0667572	0.536033	-0.0777245		0.53395	-0.0500679	0.536667	-0.198841	0.536867	0.301838	0.537283	-0.576019	0.53895	-0.232697
	0.5425	-0.289917	0.543533	-0.284195	0.54395	0.741482	0.544783	0.0681877	0.5427	-0.0720024		0.540617	-0.0505447	0.543333	-0.216961	0.543533	0.300884	0.54395	-0.576496	0.545617	-0.231743
	0.549167	-0.299454	0.5502	-0.284672	0.550617	0.732422	0.55145	0.0748634	0.549367	-0.0705719		0.547283	-0.0462532	0.55	-0.23365	0.5502	0.309944	0.550617	-0.581264	0.552283	-0.236988
	0.555833	-0.308037	0.556867	-0.282764	0.557283	0.713825	0.558117	0.0762939	0.556033	-0.0758171		0.55395	-0.041008	0.556667	-0.249386	0.556867	0.314236	0.557283	-0.581264	0.55895	-0.252724
	0.5625	-0.315666	0.563533	-0.287056	0.56395	0.689507	0.564783	0.0700951	0.5627	-0.0762939		0.560617	-0.0343323	0.563333	-0.266075	0.563533	0.306606	0.56395	-0.575542	0.565617	-0.264168
	0.569167	-0.315189	0.5702	-0.296593	0.570617	0.66328	0.57145	0.0634193	0.569367	-0.0677109		0.567283	-0.0257492	0.57	-0.27895	0.5702	0.292301	0.570617	-0.570297	0.572283	-0.262737
	0.575833	-0.302315	0.576867	-0.306606	0.577283	0.632286	0.578117	0.0581741	0.576033	-0.061512		0.57395	-0.0162125	0.576667	-0.285625	0.576867	0.279427	0.577283	-0.571728	0.57895	-0.253201
	0.5825	-0.294685	0.583533	-0.312805	0.58395	0.600815	0.584783	0.0529289	0.5827	-0.0591278		0.580617	-0.0123978	0.583333	-0.287056	0.583533	0.266075	0.58395	-0.574112	0.585617	-0.252724
	0.589167	-0.2985	0.5902	-0.319958	0.590617	0.576496	0.59145	0.0452995	0.589367	-0.0500679		0.587283	-0.0128746	0.59	-0.283718	0.5902	0.253201	0.590617	-0.57745	0.592283	-0.258446
	0.595833	-0.30756	0.596867	-0.329494	0.597283	0.557423	0.598117	0.0462532	0.596033	-0.0267029		0.59395	-0.0143051	0.596667	-0.277996	0.596867	0.245571	0.597283	-0.588417	0.59895	-0.258446
	0.6025	-0.31662	0.603533	-0.334263	0.60395	0.535488	0.604783	0.0524521	0.6027	-0.00238419		0.600617	-0.0157356	0.603333	-0.278473	0.603533	0.249386	0.60395	-0.603676	0.605617	-0.254631
	0.609167	-0.330448	0.6102	-0.330925	0.610617	0.511646	0.61145	0.0605583	0.609367	0.0109673		0.607283	-0.020504	0.61	-0.292301	0.6102	0.255108	0.610617	-0.612259	0.612283	-0.253201
	0.615833	-0.351429	0.616867	-0.324249	0.617283	0.497818	0.618117	0.0648499	0.616033	0.017643		0.61395	-0.0238419	0.616667	-0.318527	0.616867	0.252247	0.617283	-0.609875	0.61895	-0.257015
	0.6225	-0.364304	0.623533	-0.319958	0.62395	0.490189	0.624783	0.0662804	0.6227	0.0200272		0.620617	-0.0200272	0.623333	-0.345707	0.623533	0.246525	0.62395	-0.606537	0.625617	-0.257969
	0.629167	-0.365257	0.6302	-0.314713	0.630617	0.47636	0.63145	0.0653267	0.629367	0.0185966		0.627283	-0.0104904	0.63	-0.375271	0.6302	0.24271	0.630617	-0.611305	0.632283	-0.256062
	0.635833	-0.360966	0.636867	-0.309944	0.637283	0.455379	0.638117	0.0534058	0.636033	0.0104904		0.63395	-0.00286102	0.636667	-0.408649	0.636867	0.239849	0.637283	-0.617504	0.63895	-0.255585
	0.6425	-0.358105	0.643533	-0.312328	0.64395	0.439167	0.644783	0.0376701	0.6427	0.00905991		0.640617	0	0.643333	-0.43726	0.643533	0.229359	0.64395	-0.621319	0.645617	-0.252247
	0.649167	-0.352859	0.6502	-0.325203	0.650617	0.425816	0.65145	0.0276566	0.649367	0.0133514		0.647283	0.00524521	0.65	-0.449657	0.6502	0.217915	0.650617	-0.626087	0.652283	-0.251293
	0.655833	-0.346661	0.656867	-0.337601	0.657283	0.398636	0.658117	0.0271797	0.656033	0.0128746		0.65395	0.0133514	0.656667	-0.448227	0.656867	0.2141	0.657283	-0.631332	0.65895	-0.260353
	0.6625	-0.349998	0.663533	-0.348091	0.66395	0.355721	0.664783	0.0314713	0.6627	0.00572205		0.660617	0.0166893	0.663333	-0.446796	0.663533	0.211239	0.66395	-0.632763	0.665617	-0.277519
	0.669167	-0.363827	0.6702	-0.358105	0.670617	0.319004	0.67145	0.038147	0.669367	0.00190735		0.667283	0.0138283	0.67	-0.449657	0.6702	0.200748	0.670617	-0.627995	0.672283	-0.288963
	0.675833	-0.372887	0.676867	-0.363827	0.677283	0.299454	0.678117	0.0505447	0.676033	0.00953674		0.67395	0.0100136	0.676667	-0.451565	0.676867	0.18692	0.677283	-0.627995	0.67895	-0.291348
	0.6825	-0.374794	0.683533	-0.361919	0.68395	0.282764	0.684783	0.0629425	0.6827	0.0162125		0.680617	0.0100136	0.683333	-0.449657	0.683533	0.179768	0.68395	-0.635624	0.685617	-0.295639
	0.689167	-0.377655	0.6902	-0.356674	0.690617	0.257492	0.69145	0.0662804	0.689367	0.0152588		0.687283	0.0119209	0.69	-0.448227	0.6902	0.185013	0.690617	-0.646114	0.692283	-0.305176
	0.695833	-0.389099	0.696867	-0.361443	0.697283	0.230789	0.698117	0.0553131	0.696033	0.020504		0.69395	0.017643	0.696667	-0.452995	0.696867	0.195026	0.697283	-0.655174	0.69895	-0.309467
	0.7025	-0.399113	0.703533	-0.370026	0.70395	0.209808	0.704783	0.0424385	0.7027	0.0395775		0.700617	0.0295639	0.703333	-0.461102	0.703533	0.212669	0.70395	-0.663757	0.705617	-0.304699
	0.709167	-0.401974	0.7102	-0.369549	0.710617	0.187397	0.71145	0.0281334	0.709367	0.058651		0.707283	0.0414848	0.71	-0.464916	0.7102	0.237465	0.710617	-0.67234	0.712283	-0.306606
	0.715833	-0.406742	0.716867	-0.36335	0.717283	0.153065	0.718117	0.0133514	0.716033	0.058651		0.71395	0.0481606	0.716667	-0.46587	0.716867	0.259876	0.717283	-0.67234	0.71895	-0.317574
	0.7225	-0.414371	0.723533	-0.361919	0.72395	0.115871	0.724783	-0.00143051	0.7227	0.0524521		0.720617	0.0476837	0.723333	-0.472069	0.723533	0.272751	0.72395	-0.66328	0.725617	-0.332355
	0.729167	-0.419617	0.7302	-0.366211	0.730617	0.0872612	0.73145	-0.0119209	0.729367	0.0562668		0.727283	0.0395775	0.73	-0.481606	0.7302	0.274181	0.730617	-0.647545	0.732283	-0.34523
	0.735833	-0.415802	0.736867	-0.36335	0.737283	0.0705719	0.738117	-0.0157356	0.736033	0.0696182		0.73395	0.0267029	0.736667	-0.489712	0.736867	0.271797	0.737283	-0.629425	0.73895	-0.363827
	0.7425	-0.411034	0.743533	-0.35429	0.74395	0.0619888	0.744783	-0.0247955	0.7427	0.0758171		0.740617	0.0114441	0.743333	-0.491619	0.743533	0.263214	0.74395	-0.612259	0.745617	-0.39053
	0.749167	-0.413418	0.7502	-0.351906	0.750617	0.0576973	0.75145	-0.0376701	0.749367	0.0748634		0.747283	-0.00143051	0.75	-0.494003	0.7502	0.250816	0.750617	-0.594616	0.752283	-0.413895
	0.755833	-0.425339	0.756867	-0.352859	0.757283	0.0572205	0.758117	-0.0472069	0.756033	0.0753403		0.75395	-0.00715256	0.756667	-0.501156	0.756867	0.242233	0.757283	-0.585079	0.75895	-0.430107
	0.7625	-0.444889	0.763533	-0.341892	0.76395	0.0491142	0.764783	-0.0481606	0.7627	0.0753403		0.760617	-0.00619888	0.763333	-0.505924	0.763533	0.239372	0.76395	-0.583172	0.765617	-0.440598
	0.769167	-0.465393	0.7702	-0.319481	0.770617	0.0319481	0.77145	-0.0486374	0.769367	0.0677109		0.767283	0.00190735	0.77	-0.508308	0.7702	0.237465	0.770617	-0.584602	0.772283	-0.454903
	0.775833	-0.481606	0.776867	-0.295162	0.777283	0.0143051	0.778117	-0.0572205	0.776033	0.0524521		0.77395	0.00476837	0.776667	-0.510693	0.776867	0.231743	0.777283	-0.581264	0.77895	-0.464916
	0.7825	-0.494003	0.783533	-0.277519	0.78395	0.000953674	0.784783	-0.0710487	0.7827	0.0429153		0.780617	0.00572205	0.783333	-0.520706	0.783533	0.226498	0.78395	-0.576496	0.785617	-0.471592
	0.789167	-0.503063	0.7902	-0.26083	0.790617	-0.0119209	0.79145	-0.082016	0.789367	0.0400543		0.787283	0.00333786	0.79	-0.53072	0.7902	0.225067	0.790617	-0.574589	0.792283	-0.481606
	0.795833	-0.509739	0.796867	-0.251293	0.797283	-0.0257492	0.798117	-0.0972748	0.796033	0.0429153		0.79395	0.000476837	0.796667	-0.533581	0.796867	0.22459	0.797283	-0.56982	0.79895	-0.500202
	0.8025	-0.511169	0.803533	-0.254154	0.80395	-0.0333786	0.804783	-0.118256	0.8027	0.0486374		0.800617	-0.00572205	0.803333	-0.53215	0.803533	0.226498	0.80395	-0.55933	0.805617	-0.522137
	0.809167	-0.513077	0.8102	-0.26083	0.810617	-0.0329018	0.81145	-0.137806	0.809367	0.0600815		0.807283	-0.0162125	0.81	-0.531197	0.8102	0.231266	0.810617	-0.552177	0.812283	-0.536919
	0.815833	-0.518322	0.816867	-0.264645	0.817283	-0.0367165	0.818117	-0.146389	0.816033	0.0696182		0.81395	-0.0224113	0.816667	-0.527382	0.816867	0.240803	0.817283	-0.550747	0.81895	-0.547886
	0.8225	-0.526428	0.823533	-0.264168	0.82395	-0.0519753	0.824783	-0.14782	0.8227	0.0715256		0.820617	-0.0319481	0.823333	-0.515938	0.823533	0.252724	0.82395	-0.546455	0.825617	-0.558376
	0.829167	-0.531197	0.8302	-0.266075	0.830617	-0.0753403	0.83145	-0.154495	0.829367	0.0686646		0.827283	-0.0448227	0.83	-0.501156	0.8302	0.267506	0.830617	-0.525951	0.832283	-0.56839
	0.835833	-0.528812	0.836867	-0.268459	0.837283	-0.0972748	0.838117	-0.162125	0.836033	0.0681877		0.83395	-0.0591278	0.836667	-0.483513	0.836867	0.284672	0.837283	-0.498772	0.83895	-0.579834
	0.8425	-0.528336	0.843533	-0.267506	0.84395	-0.118256	0.844783	-0.1688	0.8427	0.0700951		0.840617	-0.0686646	0.843333	-0.4673	0.843533	0.299931	0.84395	-0.471592	0.845617	-0.59557
	0.849167	-0.533104	0.8502	-0.266075	0.850617	-0.14019	0.85145	-0.179291	0.849367	0.0710487		0.847283	-0.0705719	0.85	-0.458241	0.8502	0.308037	0.850617	-0.43869	0.852283	-0.617981
	0.855833	-0.545502	0.856867	-0.266552	0.857283	-0.159264	0.858117	-0.198364	0.856033	0.0681877		0.85395	-0.0705719	0.856667	-0.459671	0.856867	0.305653	0.857283	-0.400543	0.85895	-0.638962
	0.8625	-0.552654	0.863533	-0.267506	0.86395	-0.168324	0.864783	-0.219822	0.8627	0.0634193		0.860617	-0.0710487	0.863333	-0.461578	0.863533	0.292301	0.86395	-0.368118	0.865617	-0.652313
	0.869167	-0.555515	0.8702	-0.26226	0.870617	-0.168324	0.87145	-0.239849	0.869367	0.0524521		0.867283	-0.0720024	0.87	-0.457287	0.8702	0.27132	0.870617	-0.349045	0.872283	-0.659466
	0.875833	-0.561237	0.876867	-0.248909	0.877283	-0.163078	0.878117	-0.264168	0.876033	0.0405312		0.87395	-0.0715256	0.876667	-0.452518	0.876867	0.244141	0.877283	-0.331879	0.87895	-0.664711
	0.8825	-0.56982	0.883533	-0.236511	0.88395	-0.153065	0.884783	-0.294685	0.8827	0.0352859		0.880617	-0.0700951	0.883333	-0.452995	0.883533	0.21553	0.88395	-0.30756	0.885617	-0.67091
	0.889167	-0.575542	0.8902	-0.228882	0.890617	-0.143051	0.89145	-0.319481	0.889367	0.0400543		0.887283	-0.0767708	0.89	-0.453949	0.8902	0.195503	0.890617	-0.283718	0.892283	-0.675678
	0.895833	-0.576973	0.896867	-0.22316	0.897283	-0.139236	0.898117	-0.330925	0.896033	0.0491142		0.89395	-0.0910759	0.896667	-0.448704	0.896867	0.183105	0.897283	-0.266075	0.89895	-0.686646
	0.9025	-0.580311	0.903533	-0.212193	0.90395	-0.147343	0.904783	-0.33474	0.9027	0.0596046		0.900617	-0.104427	0.903333	-0.442028	0.903533	0.174046	0.90395	-0.244617	0.905617	-0.710011
	0.909167	-0.585079	0.9102	-0.20504	0.910617	-0.157833	0.91145	-0.333309	0.909367	0.0743866		0.907283	-0.113487	0.91	-0.439167	0.9102	0.163555	0.910617	-0.216961	0.912283	-0.739098
	0.915833	-0.579357	0.916867	-0.20647	0.917283	-0.168324	0.918117	-0.323772	0.916033	0.0896454		0.91395	-0.118256	0.916667	-0.434875	0.916867	0.155449	0.917283	-0.189304	0.91895	-0.762463
	0.9225	-0.565529	0.923533	-0.21553	0.92395	-0.179768	0.924783	-0.30899	0.9227	0.0929832		0.920617	-0.12064	0.923333	-0.422955	0.923533	0.151634	0.92395	-0.166416	0.925617	-0.776768
	0.929167	-0.554085	0.9302	-0.22316	0.930617	-0.192165	0.93145	-0.301361	0.929367	0.0796318		0.927283	-0.120163	0.93	-0.408173	0.9302	0.142574	0.930617	-0.142574	0.932283	-0.783443
	0.935833	-0.549793	0.936867	-0.231266	0.937283	-0.200748	0.938117	-0.314236	0.936033	0.064373		0.93395	-0.114441	0.936667	-0.397682	0.936867	0.130177	0.937283	-0.111103	0.93895	-0.782013
	0.9425	-0.549316	0.943533	-0.24271	0.94395	-0.202179	0.944783	-0.333786	0.9427	0.058651		0.940617	-0.101566	0.943333	-0.391483	0.943533	0.117302	0.94395	-0.079155	0.945617	-0.772476
	0.949167	-0.54884	0.9502	-0.243664	0.950617	-0.199795	0.95145	-0.350475	0.949367	0.0591278		0.947283	-0.0853539	0.95	-0.383377	0.9502	0.110149	0.950617	-0.0481606	0.952283	-0.761032
	0.955833	-0.549316	0.956867	-0.233173	0.957283	-0.193119	0.958117	-0.362396	0.956033	0.058651		0.95395	-0.0753403	0.956667	-0.371456	0.956867	0.101089	0.957283	-0.0119209	0.95895	-0.756264
	0.9625	-0.544071	0.963533	-0.21553	0.96395	-0.182629	0.964783	-0.373363	0.9627	0.0638962		0.960617	-0.0772476	0.963333	-0.360012	0.963533	0.082016	0.96395	0.0276566	0.965617	-0.751972
	0.969167	-0.526428	0.9702	-0.201225	0.970617	-0.172138	0.97145	-0.383377	0.969367	0.0815392		0.967283	-0.0801086	0.97	-0.344753	0.9702	0.0619888	0.970617	0.0653267	0.972283	-0.750542
	0.975833	-0.504017	0.976867	-0.187397	0.977283	-0.162125	0.978117	-0.381947	0.976033	0.106335		0.97395	-0.0801086	0.976667	-0.323296	0.976867	0.0414848	0.977283	0.0982285	0.97895	-0.757217
	0.9825	-0.484467	0.983533	-0.171185	0.98395	-0.154495	0.984783	-0.374317	0.9827	0.124931		0.980617	-0.0824928	0.983333	-0.299931	0.983533	0.0214577	0.98395	0.128746	0.985617	-0.774384
	0.989167	-0.468731	0.9902	-0.164986	0.990617	-0.14925	0.99145	-0.364304	0.989367	0.13876		0.987283	-0.0810623	0.99	-0.285625	0.9902	-0.00238419	0.990617	0.154495	0.992283	-0.792027
	0.995833	-0.454903	0.996867	-0.168324	0.997283	-0.147343	0.998117	-0.355721	0.996033	0.155926		0.99395	-0.0705719	0.996667	-0.283241	0.996867	-0.0219345	0.997283	0.170231	0.99895	-0.80061
	1.0025	-0.448704	1.00353	-0.172615	1.00395	-0.150681	1.00478	-0.344276	1.0027	0.170708		1.00062	-0.0548363	1.00333	-0.281334	1.00353	-0.0329018	1.00395	0.176907	1.00562	-0.810623
	1.00917	-0.455856	1.0102	-0.16737	1.01062	-0.154495	1.01145	-0.331402	1.00937	0.175953		1.00728	-0.0443459	1.01	-0.274181	1.0102	-0.0419617	1.01062	0.180721	1.01228	-0.823021
	1.01583	-0.466824	1.01687	-0.159264	1.01728	-0.155926	1.01812	-0.314236	1.01603	0.171185		1.01395	-0.0338554	1.01667	-0.259876	1.01687	-0.0495911	1.01728	0.180721	1.01895	-0.831604
	1.0225	-0.470638	1.02353	-0.154495	1.02395	-0.157833	1.02478	-0.294685	1.0227	0.170231		1.02062	-0.0152588	1.02333	-0.242233	1.02353	-0.0500679	1.02395	0.175953	1.02562	-0.833988
	1.02917	-0.463009	1.0302	-0.142574	1.03062	-0.164509	1.03145	-0.275612	1.02937	0.174522		1.02728	-0.00143051	1.03	-0.225544	1.0302	-0.0433922	1.03062	0.170708	1.03228	-0.833035
	1.03583	-0.452995	1.03687	-0.122547	1.03728	-0.172138	1.03812	-0.262737	1.03603	0.181675		1.03395	-0.00286102	1.03667	-0.21553	1.03687	-0.0357628	1.03728	0.167847	1.03895	-0.833988
	1.0425	-0.441551	1.04353	-0.102997	1.04395	-0.172615	1.04478	-0.254631	1.0427	0.195026		1.04062	-0.0123978	1.04333	-0.211239	1.04353	-0.0286102	1.04395	0.167847	1.04562	-0.833511
	1.04917	-0.422955	1.0502	-0.0896454	1.05062	-0.165462	1.05145	-0.245094	1.04937	0.215054		1.04728	-0.0200272	1.05	-0.203133	1.0502	-0.0181198	1.05062	0.167847	1.05228	-0.831127
	1.05583	-0.397682	1.05687	-0.0782013	1.05728	-0.160694	1.05812	-0.236034	1.05603	0.240803		1.05395	-0.0329018	1.05667	-0.187397	1.05687	-0.00619888	1.05728	0.165939	1.05895	-0.832081
	1.0625	-0.374794	1.06353	-0.064373	1.06395	-0.15974	1.06478	-0.23222	1.0627	0.257969		1.06062	-0.0538826	1.06333	-0.170231	1.06353	-0.00619888	1.06395	0.164986	1.06562	-0.833988
	1.06917	-0.360012	1.0702	-0.0524521	1.07062	-0.155449	1.07145	-0.229359	1.06937	0.268936		1.06728	-0.0739098	1.07	-0.152111	1.0702	-0.0162125	1.07062	0.16737	1.07228	-0.831127
	1.07583	-0.342846	1.07687	-0.0429153	1.07728	-0.148773	1.07812	-0.220776	1.07603	0.277042		1.07395	-0.0829697	1.07667	-0.1297	1.07687	-0.026226	1.07728	0.174522	1.07895	-0.82016
	1.0825	-0.322342	1.08353	-0.0290871	1.08395	-0.14782	1.08478	-0.203133	1.0827	0.279903		1.08062	-0.084877	1.08333	-0.107765	1.08353	-0.0333786	1.08395	0.180244	1.08562	-0.808716
	1.08917	-0.303268	1.0902	-0.0114441	1.09062	-0.152111	1.09145	-0.181198	1.08937	0.277996		1.08728	-0.0867844	1.09	-0.0987053	1.0902	-0.0452995	1.09062	0.181675	1.09228	-0.801563
	1.09583	-0.288963	1.09687	0.00715256	1.09728	-0.150681	1.09812	-0.158787	1.09603	0.271797		1.09395	-0.0905991	1.09667	-0.108719	1.09687	-0.0629425	1.09728	0.179291	1.09895	-0.788212
	1.1025	-0.273228	1.10353	0.0276566	1.10395	-0.136375	1.10478	-0.137329	1.1027	0.269413		1.10062	-0.0953674	1.10333	-0.123978	1.10353	-0.0720024	1.10395	0.172615	1.10562	-0.767708
	1.10917	-0.257015	1.1102	0.0457764	1.11062	-0.119686	1.11145	-0.122547	1.10937	0.270367		1.10728	-0.0977516	1.11	-0.13113	1.1102	-0.0667572	1.11062	0.15831	1.11228	-0.745773
	1.11583	-0.247478	1.11687	0.0619888	1.11728	-0.103474	1.11812	-0.113487	1.11603	0.276089		1.11395	-0.0967979	1.11667	-0.130177	1.11687	-0.064373	1.11728	0.137329	1.11895	-0.731945
	1.1225	-0.24128	1.12353	0.0753403	1.12395	-0.0844002	1.12478	-0.108719	1.1227	0.28801		1.12062	-0.0896454	1.12333	-0.125885	1.12353	-0.0715256	1.12395	0.115871	1.12562	-0.718594
	1.12917	-0.231743	1.1302	0.0896454	1.13062	-0.061512	1.13145	-0.105381	1.12937	0.306606		1.12728	-0.0753403	1.13	-0.126362	1.1302	-0.0786781	1.13062	0.0958443	1.13228	-0.69809
	1.13583	-0.21553	1.13687	0.106335	1.13728	-0.043869	1.13812	-0.101089	1.13603	0.324249		1.13395	-0.0562668	1.13667	-0.126362	1.13687	-0.0786781	1.13728	0.0777245	1.13895	-0.674725
	1.1425	-0.201225	1.14353	0.123501	1.14395	-0.0367165	1.14478	-0.0953674	1.1427	0.334263		1.14062	-0.0429153	1.14333	-0.126839	1.14353	-0.0844002	1.14395	0.0662804	1.14562	-0.65279
	1.14917	-0.190258	1.1502	0.137806	1.15062	-0.0371933	1.15145	-0.0844002	1.14937	0.339031		1.14728	-0.0376701	1.15	-0.134468	1.1502	-0.104904	1.15062	0.0605583	1.15228	-0.635624
	1.15583	-0.177383	1.15687	0.150204	1.15728	-0.0395775	1.15812	-0.0677109	1.15603	0.339508		1.15395	-0.0400543	1.15667	-0.146389	1.15687	-0.126839	1.15728	0.058651	1.15895	-0.618458
	1.1625	-0.162125	1.16353	0.166893	1.16395	-0.0481606	1.16478	-0.0495911	1.1627	0.333309		1.16062	-0.0486374	1.16333	-0.157833	1.16353	-0.136852	1.16395	0.058651	1.16562	-0.602245
	1.16917	-0.144005	1.1702	0.18549	1.17062	-0.0519753	1.17145	-0.0343323	1.16937	0.323296		1.16728	-0.0658035	1.17	-0.160217	1.1702	-0.141144	1.17062	0.0662804	1.17228	-0.589371
	1.17583	-0.128746	1.17687	0.19598	1.17728	-0.0419617	1.17812	-0.0228882	1.17603	0.318527		1.17395	-0.0839233	1.17667	-0.153065	1.17687	-0.142097	1.17728	0.0782013	1.17895	-0.573635
	1.1825	-0.112057	1.18353	0.193596	1.18395	-0.0200272	1.18478	-0.00762939	1.1827	0.318527		1.18062	-0.0953674	1.18333	-0.144005	1.18353	-0.137329	1.18395	0.0824928	1.18562	-0.554562
	1.18917	-0.0944138	1.1902	0.191689	1.19062	0.0038147	1.19145	0.0100136	1.18937	0.315189		1.18728	-0.101566	1.19	-0.130653	1.1902	-0.128269	1.19062	0.0796318	1.19228	-0.538349
	1.19583	-0.0786781	1.19687	0.191689	1.19728	0.0200272	1.19812	0.0214577	1.19603	0.305653		1.19395	-0.108242	1.19667	-0.116825	1.19687	-0.12064	1.19728	0.0724792	1.19895	-0.525475
	1.2025	-0.0653267	1.20353	0.18692	1.20395	0.038147	1.20478	0.0267029	1.2027	0.303268		1.20062	-0.117779	1.20333	-0.104427	1.20353	-0.118256	1.20395	0.061512	1.20562	-0.507832
	1.20917	-0.0505447	1.2102	0.182629	1.21062	0.0562668	1.21145	0.0305176	1.20937	0.306606		1.20728	-0.126362	1.21	-0.0953674	1.2102	-0.115395	1.21062	0.0405312	1.21228	-0.483513
	1.21583	-0.0286102	1.21687	0.188828	1.21728	0.0700951	1.21812	0.0333786	1.21603	0.308514		1.21395	-0.136375	1.21667	-0.0915527	1.21687	-0.115871	1.21728	0.0114441	1.21895	-0.464439
	1.2225	-0.00286102	1.22353	0.203133	1.22395	0.0815392	1.22478	0.0257492	1.2227	0.30756		1.22062	-0.144958	1.22333	-0.0915527	1.22353	-0.12064	1.22395	-0.0128746	1.22562	-0.452042
	1.22917	0.0243187	1.2302	0.209332	1.23062	0.0953674	1.23145	0.0114441	1.22937	0.314713		1.22728	-0.151634	1.23	-0.0944138	1.2302	-0.120163	1.23062	-0.0324249	1.23228	-0.433445
	1.23583	0.0553131	1.23687	0.204086	1.23728	0.115871	1.23812	0.00143051	1.23603	0.331402		1.23395	-0.151634	1.23667	-0.0948906	1.23687	-0.109673	1.23728	-0.0534058	1.23895	-0.407219
	1.2425	0.0896454	1.24353	0.199318	1.24395	0.136852	1.24478	0.000476837	1.2427	0.340462		1.24062	-0.142574	1.24333	-0.0901222	1.24353	-0.0929832	1.24395	-0.0753403	1.24562	-0.385284
	1.24917	0.113487	1.2502	0.192642	1.25062	0.148773	1.25145	0.00286102	1.24937	0.333309		1.24728	-0.127316	1.25	-0.0867844	1.2502	-0.0801086	1.25062	-0.0882149	1.25228	-0.375271
	1.25583	0.122547	1.25687	0.179291	1.25728	0.156403	1.25812	0.00476837	1.25603	0.31805		1.25395	-0.106812	1.25667	-0.0867844	1.25687	-0.0729561	1.25728	-0.0905991	1.25895	-0.36335
	1.2625	0.13113	1.26353	0.161171	1.26395	0.160694	1.26478	0.0143051	1.2627	0.305176		1.26062	-0.0910759	1.26333	-0.0886917	1.26353	-0.064373	1.26395	-0.0896454	1.26562	-0.348091
	1.26917	0.147343	1.2702	0.14925	1.27062	0.162601	1.27145	0.0300407	1.26937	0.290394		1.26728	-0.0829697	1.27	-0.0867844	1.2702	-0.0557899	1.27062	-0.0905991	1.27228	-0.337124
	1.27583	0.161171	1.27687	0.151634	1.27728	0.163078	1.27812	0.0367165	1.27603	0.267029		1.27395	-0.0853539	1.27667	-0.0858307	1.27687	-0.0495911	1.27728	-0.0901222	1.27895	-0.333786
	1.2825	0.168324	1.28353	0.15974	1.28395	0.168324	1.28478	0.0286102	1.2827	0.237465		1.28062	-0.0915527	1.28333	-0.0863075	1.28353	-0.0500679	1.28395	-0.0910759	1.28562	-0.32568
	1.28917	0.184059	1.2902	0.168324	1.29062	0.189304	1.29145	0.0119209	1.28937	0.213623		1.28728	-0.0939369	1.29	-0.0801086	1.2902	-0.0495911	1.29062	-0.101089	1.29228	-0.306606
	1.29583	0.216007	1.29687	0.175476	1.29728	0.211239	1.29812	-0.00238419	1.29603	0.193119		1.29395	-0.0929832	1.29667	-0.0653267	1.29687	-0.0395775	1.29728	-0.117302	1.29895	-0.287056
	1.3025	0.245094	1.30353	0.180244	1.30395	0.228405	1.30478	-0.014782	1.3027	0.17643		1.30062	-0.0901222	1.30333	-0.0462532	1.30353	-0.0257492	1.30395	-0.130177	1.30562	-0.268459
	1.30917	0.259876	1.3102	0.179291	1.31062	0.238419	1.31145	-0.026226	1.30937	0.166416		1.30728	-0.0834465	1.31	-0.0348091	1.3102	-0.0123978	1.31062	-0.132561	1.31228	-0.250816
	1.31583	0.267506	1.31687	0.169277	1.31728	0.246048	1.31812	-0.0252724	1.31603	0.167847		1.31395	-0.0715256	1.31667	-0.0267029	1.31687	0.000953674	1.31728	-0.133991	1.31895	-0.229836
	1.3225	0.278473	1.32353	0.155926	1.32395	0.25034	1.32478	-0.0143051	1.3227	0.173092		1.32062	-0.0600815	1.32333	-0.0190735	1.32353	0.0190735	1.32395	-0.134945	1.32562	-0.209332
	1.32917	0.290871	1.3302	0.13876	1.33062	0.247002	1.33145	0.000476837	1.32937	0.173092		1.32728	-0.0600815	1.33	-0.0152588	1.3302	0.0343323	1.33062	-0.131607	1.33228	-0.192642
	1.33583	0.29707	1.33687	0.119209	1.33728	0.24271	1.33812	0.0109673	1.33603	0.176907		1.33395	-0.0658035	1.33667	-0.0171661	1.33687	0.0400543	1.33728	-0.128746	1.33895	-0.180721
	1.3425	0.30756	1.34353	0.101089	1.34395	0.241756	1.34478	0.0181198	1.3427	0.182629		1.34062	-0.0739098	1.34333	-0.0152588	1.34353	0.0452995	1.34395	-0.138283	1.34562	-0.172615
	1.34917	0.321865	1.3502	0.0915527	1.35062	0.245094	1.35145	0.0224113	1.34937	0.179768		1.34728	-0.0867844	1.35	-0.00429153	1.3502	0.0510216	1.35062	-0.158787	1.35228	-0.165939
	1.35583	0.336647	1.35687	0.0896454	1.35728	0.251293	1.35812	0.0195503	1.35603	0.162125		1.35395	-0.105858	1.35667	0.0171661	1.35687	0.0524521	1.35728	-0.179291	1.35895	-0.157356
	1.3625	0.346661	1.36353	0.0867844	1.36395	0.263214	1.36478	0.0171661	1.3627	0.143051		1.36062	-0.124454	1.36333	0.043869	1.36353	0.0514984	1.36395	-0.198841	1.36562	-0.151634
	1.36917	0.352383	1.3702	0.0805855	1.37062	0.273228	1.37145	0.0209808	1.36937	0.132084		1.36728	-0.137329	1.37	0.0796318	1.3702	0.0624657	1.37062	-0.22459	1.37228	-0.149727
	1.37583	0.355244	1.37687	0.0753403	1.37728	0.280857	1.37812	0.0305176	1.37603	0.117779		1.37395	-0.152588	1.37667	0.114918	1.37687	0.0867844	1.37728	-0.251293	1.37895	-0.145912
	1.3825	0.35429	1.38353	0.0715256	1.38395	0.292301	1.38478	0.0391006	1.3827	0.102043		1.38062	-0.16737	1.38333	0.136852	1.38353	0.107765	1.38395	-0.268459	1.38562	-0.139236
	1.38917	0.353336	1.3902	0.064373	1.39062	0.311375	1.39145	0.0424385	1.38937	0.0929832		1.38728	-0.175476	1.39	0.144482	1.3902	0.125885	1.39062	-0.275612	1.39228	-0.127316
	1.39583	0.359058	1.39687	0.0529289	1.39728	0.330925	1.39812	0.0443459	1.39603	0.0896454		1.39395	-0.173569	1.39667	0.141621	1.39687	0.151157	1.39728	-0.281811	1.39895	-0.116348
	1.4025	0.369549	1.40353	0.0448227	1.40395	0.335693	1.40478	0.0443459	1.4027	0.0844002		1.40062	-0.174522	1.40333	0.136852	1.40353	0.180244	1.40395	-0.284195	1.40562	-0.105858
	1.40917	0.375748	1.4102	0.0433922	1.41062	0.327587	1.41145	0.0424385	1.40937	0.0758171		1.40728	-0.180244	1.41	0.126839	1.4102	0.197887	1.41062	-0.276089	1.41228	-0.0901222
	1.41583	0.372887	1.41687	0.0433922	1.41728	0.317097	1.41812	0.0395775	1.41603	0.0705719		1.41395	-0.184536	1.41667	0.118256	1.41687	0.196457	1.41728	-0.261784	1.41895	-0.0653267
	1.4225	0.366688	1.42353	0.0443459	1.42395	0.305653	1.42478	0.0400543	1.4227	0.064373		1.42062	-0.183105	1.42333	0.117302	1.42353	0.191212	1.42395	-0.256538	1.42562	-0.0333786
	1.42917	0.361919	1.4302	0.0510216	1.43062	0.292301	1.43145	0.0505447	1.42937	0.0500679		1.42728	-0.177383	1.43	0.123024	1.4302	0.187874	1.43062	-0.267029	1.43228	-0.00762939
	1.43583	0.355244	1.43687	0.0576973	1.43728	0.280857	1.43812	0.0629425	1.43603	0.0386238		1.43395	-0.174999	1.43667	0.126839	1.43687	0.178337	1.43728	-0.285149	1.43895	0.014782
	1.4425	0.3438	1.44353	0.0500679	1.44395	0.27895	1.44478	0.0729561	1.4427	0.0400543		1.44062	-0.173092	1.44333	0.125408	1.44353	0.162125	1.44395	-0.306606	1.44562	0.0433922
	1.44917	0.331402	1.4502	0.026226	1.45062	0.286102	1.45145	0.082016	1.44937	0.0491142		1.44728	-0.171661	1.45	0.118732	1.4502	0.153065	1.45062	-0.331879	1.45228	0.0705719
	1.45583	0.326633	1.45687	-0.00190735	1.45728	0.294209	1.45812	0.0963211	1.45603	0.0529289		1.45395	-0.1688	1.45667	0.112534	1.45687	0.161171	1.45728	-0.360012	1.45895	0.084877
	1.4625	0.32711	1.46353	-0.0271797	1.46395	0.299931	1.46478	0.110626	1.4627	0.0538826		1.46062	-0.168324	1.46333	0.108242	1.46353	0.173569	1.46395	-0.382423	1.46562	0.0867844
	1.46917	0.32711	1.4702	-0.0519753	1.47062	0.303745	1.47145	0.117779	1.46937	0.0548363		1.46728	-0.174046	1.47	0.11301	1.4702	0.181198	1.47062	-0.395775	1.47228	0.0915527
	1.47583	0.325203	1.47687	-0.0758171	1.47728	0.306129	1.47812	0.127792	1.47603	0.0443459		1.47395	-0.184536	1.47667	0.126839	1.47687	0.190258	1.47728	-0.405788	1.47895	0.103474
	1.4825	0.32568	1.48353	-0.0910759	1.48395	0.304699	1.48478	0.144958	1.4827	0.0181198		1.48062	-0.190258	1.48333	0.143051	1.48353	0.207424	1.48395	-0.414371	1.48562	0.110149
	1.48917	0.322819	1.4902	-0.0963211	1.49062	0.298023	1.49145	0.160694	1.48937	-0.00858307		1.48728	-0.193119	1.49	0.153065	1.4902	0.22316	1.49062	-0.421047	1.49228	0.110149
	1.49583	0.309944	1.49687	-0.099659	1.49728	0.290871	1.49812	0.166893	1.49603	-0.020504		1.49395	-0.193596	1.49667	0.155449	1.49687	0.227451	1.49728	-0.427246	1.49895	0.115395
	1.5025	0.28944	1.50353	-0.105858	1.50395	0.289917	1.50478	0.173092	1.5027	-0.0228882		1.50062	-0.190735	1.50333	0.161648	1.50353	0.229836	1.50395	-0.434399	1.50562	0.125885
	1.50917	0.268936	1.5102	-0.114441	1.51062	0.292301	1.51145	0.185013	1.50937	-0.0247955		1.50728	-0.182629	1.51	0.17643	1.5102	0.235081	1.51062	-0.445366	1.51228	0.136375
	1.51583	0.247955	1.51687	-0.124931	1.51728	0.295162	1.51812	0.19598	1.51603	-0.0214577		1.51395	-0.169277	1.51667	0.193596	1.51687	0.237942	1.51728	-0.458241	1.51895	0.143528
	1.5225	0.224113	1.52353	-0.144005	1.52395	0.299931	1.52478	0.197411	1.5227	-0.00905991		1.52062	-0.163555	1.52333	0.208855	1.52353	0.234127	1.52395	-0.469685	1.52562	0.157833
	1.52917	0.202656	1.5302	-0.166893	1.53062	0.308037	1.53145	0.200748	1.52937	0.00476837		1.52728	-0.160694	1.53	0.230312	1.5302	0.23365	1.53062	-0.481606	1.53228	0.185013
	1.53583	0.185013	1.53687	-0.185013	1.53728	0.31662	1.53812	0.208378	1.53603	0.00858307		1.53395	-0.158787	1.53667	0.265121	1.53687	0.24128	1.53728	-0.490665	1.53895	0.210285
	1.5425	0.174999	1.54353	-0.196457	1.54395	0.31662	1.54478	0.213146	1.5427	0.0038147		1.54062	-0.157356	1.54333	0.29707	1.54353	0.25034	1.54395	-0.495434	1.54562	0.231743
	1.54917	0.162125	1.5502	-0.208378	1.55062	0.314236	1.55145	0.213146	1.54937	0.00286102		1.54728	-0.154495	1.55	0.312328	1.5502	0.257492	1.55062	-0.492096	1.55228	0.25034
	1.55583	0.150681	1.55687	-0.22316	1.55728	0.312328	1.55812	0.214577	1.55603	0.00190735		1.55395	-0.154495	1.55667	0.31662	1.55687	0.267029	1.55728	-0.487328	1.55895	0.272751
	1.5625	0.140667	1.56353	-0.226021	1.56395	0.309467	1.56478	0.220299	1.5627	-0.00333786		1.56062	-0.148296	1.56333	0.320435	1.56353	0.279903	1.56395	-0.491619	1.56562	0.293732
	1.56917	0.135422	1.5702	-0.217915	1.57062	0.305653	1.57145	0.218391	1.56937	-0.0157356		1.56728	-0.14019	1.57	0.325203	1.5702	0.288486	1.57062	-0.499249	1.57228	0.315189
	1.57583	0.135422	1.57687	-0.214577	1.57728	0.302792	1.57812	0.208378	1.57603	-0.0319481		1.57395	-0.128746	1.57667	0.325203	1.57687	0.289917	1.57728	-0.506878	1.57895	0.344276
	1.5825	0.133991	1.58353	-0.224113	1.58395	0.304699	1.58478	0.199318	1.5827	-0.0524521		1.58062	-0.120163	1.58333	0.321865	1.58353	0.294209	1.58395	-0.517368	1.58562	0.379086
	1.58917	0.134945	1.5902	-0.236511	1.59062	0.307083	1.59145	0.194073	1.58937	-0.0786781		1.58728	-0.118732	1.59	0.317574	1.5902	0.306606	1.59062	-0.535488	1.59228	0.411987
	1.59583	0.1297	1.59687	-0.245094	1.59728	0.30899	1.59812	0.190258	1.59603	-0.102043		1.59395	-0.120163	1.59667	0.314236	1.59687	0.319481	1.59728	-0.551701	1.59895	0.436306
	1.6025	0.117779	1.60353	-0.258923	1.60395	0.31662	1.60478	0.185966	1.6027	-0.115871		1.60062	-0.126362	1.60333	0.31662	1.60353	0.324726	1.60395	-0.55933	1.60562	0.453949
	1.60917	0.0982285	1.6102	-0.281811	1.61062	0.328064	1.61145	0.191212	1.60937	-0.117779		1.60728	-0.135899	1.61	0.323772	1.6102	0.331402	1.61062	-0.566483	1.61228	0.454426
	1.61583	0.0729561	1.61687	-0.304699	1.61728	0.340939	1.61812	0.203133	1.61603	-0.115395		1.61395	-0.153542	1.61667	0.331402	1.61687	0.34523	1.61728	-0.581264	1.61895	0.43726
	1.6225	0.0462532	1.62353	-0.319481	1.62395	0.357151	1.62478	0.211239	1.6227	-0.110626		1.62062	-0.166893	1.62333	0.336647	1.62353	0.356674	1.62395	-0.59557	1.62562	0.412941
	1.62917	0.0209808	1.6302	-0.330925	1.63062	0.378132	1.63145	0.208855	1.62937	-0.102043		1.62728	-0.173569	1.63	0.344276	1.6302	0.356674	1.63062	-0.600815	1.63228	0.397205
	1.63583	0.00762939	1.63687	-0.340462	1.63728	0.401974	1.63812	0.203609	1.63603	-0.0920296		1.63395	-0.176907	1.63667	0.355244	1.63687	0.354767	1.63728	-0.602722	1.63895	0.392437
	1.6425	0.00429153	1.64353	-0.344276	1.64395	0.415802	1.64478	0.202656	1.6427	-0.087738		1.64062	-0.179768	1.64333	0.368118	1.64353	0.360489	1.64395	-0.607014	1.64562	0.387669
	1.64917	0.00190735	1.6502	-0.341892	1.65062	0.422478	1.65145	0.195026	1.64937	-0.0925064		1.64728	-0.180244	1.65	0.379562	1.6502	0.368595	1.65062	-0.609398	1.65228	0.377655
	1.65583	-0.00333786	1.65687	-0.342369	1.65728	0.431538	1.65812	0.178337	1.65603	-0.0991821		1.65395	-0.170231	1.65667	0.385284	1.65687	0.374317	1.65728	-0.604153	1.65895	0.37241
	1.6625	-0.00762939	1.66353	-0.349522	1.66395	0.441551	1.66478	0.163078	1.6627	-0.107288		1.66062	-0.154495	1.66333	0.386238	1.66353	0.376225	1.66395	-0.599861	1.66562	0.370979
	1.66917	-0.0104904	1.6702	-0.361443	1.67062	0.442505	1.67145	0.151634	1.66937	-0.114441		1.66728	-0.144958	1.67	0.384808	1.6702	0.382423	1.67062	-0.604153	1.67228	0.366688
	1.67583	-0.017643	1.67687	-0.375748	1.67728	0.431061	1.67812	0.133991	1.67603	-0.124931		1.67395	-0.143528	1.67667	0.376701	1.67687	0.384331	1.67728	-0.614166	1.67895	0.356197
	1.6825	-0.0267029	1.68353	-0.398159	1.68395	0.42057	1.68478	0.109196	1.6827	-0.133038		1.68062	-0.139236	1.68333	0.357628	1.68353	0.381947	1.68395	-0.621319	1.68562	0.342846
	1.68917	-0.0276566	1.6902	-0.423908	1.69062	0.415325	1.69145	0.0929832	1.68937	-0.136375		1.68728	-0.125408	1.69	0.336647	1.6902	0.384331	1.69062	-0.627995	1.69228	0.339508
	1.69583	-0.020504	1.69687	-0.440121	1.69728	0.410557	1.69812	0.0915527	1.69603	-0.137329		1.69395	-0.119209	1.69667	0.330925	1.69687	0.395298	1.69728	-0.641823	1.69895	0.338554
	1.7025	-0.014782	1.70353	-0.444412	1.70395	0.403404	1.70478	0.0896454	1.7027	-0.137806		1.70062	-0.124931	1.70333	0.335217	1.70353	0.410557	1.70395	-0.65136	1.70562	0.333786
	1.70917	-0.0209808	1.7102	-0.444889	1.71062	0.396729	1.71145	0.0853539	1.70937	-0.137806		1.70728	-0.129223	1.71	0.336647	1.7102	0.421524	1.71062	-0.651836	1.71228	0.323772
	1.71583	-0.0319481	1.71687	-0.445366	1.71728	0.397205	1.71812	0.0882149	1.71603	-0.135899		1.71395	-0.118256	1.71667	0.339031	1.71687	0.428677	1.71728	-0.644207	1.71895	0.30899
	1.7225	-0.0433922	1.72353	-0.440121	1.72395	0.394344	1.72478	0.0982285	1.7227	-0.139713		1.72062	-0.099659	1.72333	0.341415	1.72353	0.434875	1.72395	-0.638485	1.72562	0.294209
	1.72917	-0.0553131	1.7302	-0.429153	1.73062	0.387669	1.73145	0.103474	1.72937	-0.150204		1.72728	-0.0886917	1.73	0.337124	1.7302	0.436306	1.73062	-0.636101	1.73228	0.276566
	1.73583	-0.0705719	1.73687	-0.422001	1.73728	0.370502	1.73812	0.100136	1.73603	-0.158787		1.73395	-0.0786781	1.73667	0.309944	1.73687	0.433922	1.73728	-0.630856	1.73895	0.258923
	1.7425	-0.0844002	1.74353	-0.422001	1.74395	0.349045	1.74478	0.100136	1.7427	-0.155449		1.74062	-0.0653267	1.74333	0.273705	1.74353	0.436306	1.74395	-0.629902	1.74562	0.247002
	1.74917	-0.0901222	1.7502	-0.424862	1.75062	0.328064	1.75145	0.109196	1.74937	-0.145912		1.74728	-0.0538826	1.75	0.240803	1.7502	0.450611	1.75062	-0.635147	1.75228	0.240803
	1.75583	-0.0944138	1.75687	-0.42963	1.75728	0.309944	1.75812	0.118256	1.75603	-0.143051		1.75395	-0.0543594	1.75667	0.21553	1.75687	0.471115	1.75728	-0.643253	1.75895	0.235081
	1.7625	-0.100136	1.76353	-0.440598	1.76395	0.304699	1.76478	0.12064	1.7627	-0.144482		1.76062	-0.0624657	1.76333	0.197411	1.76353	0.490665	1.76395	-0.646591	1.76562	0.227928
	1.76917	-0.107765	1.7702	-0.457764	1.77062	0.30756	1.77145	0.12064	1.76937	-0.147343		1.76728	-0.0739098	1.77	0.182152	1.7702	0.508308	1.77062	-0.647068	1.77228	0.220299
	1.77583	-0.110149	1.77687	-0.473976	1.77728	0.310898	1.77812	0.121117	1.77603	-0.154972		1.77395	-0.087738	1.77667	0.170231	1.77687	0.525951	1.77728	-0.646591	1.77895	0.215054
	1.7825	-0.11301	1.78353	-0.484467	1.78395	0.310421	1.78478	0.117302	1.7827	-0.170708		1.78062	-0.104427	1.78333	0.154495	1.78353	0.537872	1.78395	-0.641346	1.78562	0.205994
	1.78917	-0.118256	1.7902	-0.492096	1.79062	0.310898	1.79145	0.102043	1.78937	-0.186443		1.78728	-0.115395	1.79	0.142574	1.7902	0.542641	1.79062	-0.630379	1.79228	0.188828
	1.79583	-0.12207	1.79687	-0.497341	1.79728	0.313282	1.79812	0.0824928	1.79603	-0.192165		1.79395	-0.11158	1.79667	0.131607	1.79687	0.547409	1.79728	-0.617027	1.79895	0.159264
	1.8025	-0.127792	1.80353	-0.50354	1.80395	0.307083	1.80478	0.0653267	1.8027	-0.191212		1.80062	-0.101566	1.80333	0.12064	1.80353	0.556469	1.80395	-0.609398	1.80562	0.124931
	1.80917	-0.137329	1.8102	-0.51403	1.81062	0.296593	1.81145	0.0529289	1.80937	-0.187397		1.80728	-0.0934601	1.81	0.104904	1.8102	0.561714	1.81062	-0.602245	1.81228	0.0939369
	1.81583	-0.147343	1.81687	-0.53215	1.81728	0.293732	1.81812	0.0424385	1.81603	-0.182152		1.81395	-0.0891685	1.81667	0.087738	1.81687	0.555038	1.81728	-0.597954	1.81895	0.0724792
	1.8225	-0.154495	1.82353	-0.552177	1.82395	0.2985	1.82478	0.0371933	1.8227	-0.174046		1.82062	-0.084877	1.82333	0.0748634	1.82353	0.542641	1.82395	-0.600338	1.82562	0.0553131
	1.82917	-0.157833	1.8302	-0.566483	1.83062	0.2985	1.83145	0.0371933	1.82937	-0.165462		1.82728	-0.0810623	1.83	0.0553131	1.8302	0.529766	1.83062	-0.611782	1.83228	0.038147
	1.83583	-0.163555	1.83687	-0.573158	1.83728	0.290871	1.83812	0.0352859	1.83603	-0.159264		1.83395	-0.0829697	1.83667	0.0309944	1.83687	0.515461	1.83728	-0.623226	1.83895	0.0281334
	1.8425	-0.167847	1.84353	-0.573635	1.84395	0.284195	1.84478	0.0281334	1.8427	-0.152111		1.84062	-0.0844002	1.84333	0.00333786	1.84353	0.498295	1.84395	-0.628471	1.84562	0.0271797
	1.84917	-0.16737	1.8502	-0.568867	1.85062	0.278473	1.85145	0.0152588	1.84937	-0.145435		1.84728	-0.084877	1.85	-0.0138283	1.8502	0.48542	1.85062	-0.630856	1.85228	0.0333786
	1.85583	-0.170231	1.85687	-0.55933	1.85728	0.267029	1.85812	0.00333786	1.85603	-0.144482		1.85395	-0.0839233	1.85667	-0.0243187	1.85687	0.481606	1.85728	-0.632763	1.85895	0.0300407
	1.8625	-0.179291	1.86353	-0.552177	1.86395	0.25034	1.86478	-0.00953674	1.8627	-0.148296		1.86062	-0.0844002	1.86333	-0.038147	1.86353	0.477314	1.86395	-0.63324	1.86562	0.017643
	1.86917	-0.195026	1.8702	-0.556946	1.87062	0.240326	1.87145	-0.0162125	1.86937	-0.148296		1.86728	-0.0886917	1.87	-0.0576973	1.8702	0.468254	1.87062	-0.624657	1.87228	0.00762939
	1.87583	-0.208378	1.87687	-0.572681	1.87728	0.239372	1.87812	-0.0123978	1.87603	-0.142097		1.87395	-0.0939369	1.87667	-0.0805855	1.87687	0.463963	1.87728	-0.616074	1.87895	0.00619888
	1.8825	-0.220776	1.88353	-0.58794	1.88395	0.237942	1.88478	-0.00190735	1.8827	-0.141621		1.88062	-0.101566	1.88333	-0.10252	1.88353	0.466824	1.88395	-0.610352	1.88562	0.00429153
	1.88917	-0.236511	1.8902	-0.596523	1.89062	0.232697	1.89145	0.00858307	1.88937	-0.148773		1.88728	-0.101089	1.89	-0.125885	1.8902	0.463963	1.89062	-0.610352	1.89228	-0.00667572
	1.89583	-0.252724	1.89687	-0.599861	1.89728	0.233173	1.89812	0.0157356	1.89603	-0.151634		1.89395	-0.0934601	1.89667	-0.149727	1.89687	0.452995	1.89728	-0.606537	1.89895	-0.0243187
	1.9025	-0.264645	1.90353	-0.602722	1.90395	0.242233	1.90478	0.0195503	1.9027	-0.145912		1.90062	-0.082016	1.90333	-0.163078	1.90353	0.445366	1.90395	-0.602722	1.90562	-0.038147
	1.90917	-0.272751	1.9102	-0.598907	1.91062	0.252247	1.91145	0.0143051	1.90937	-0.145435		1.90728	-0.0734329	1.91	-0.167847	1.9102	0.44775	1.91062	-0.602245	1.91228	-0.0495911
	1.91583	-0.285625	1.91687	-0.58651	1.91728	0.254631	1.91812	-0.00190735	1.91603	-0.154972		1.91395	-0.0710487	1.91667	-0.171185	1.91687	0.445366	1.91728	-0.603676	1.91895	-0.0677109
	1.9225	-0.296593	1.92353	-0.571251	1.92395	0.250816	1.92478	-0.0238419	1.9227	-0.159264		1.92062	-0.0710487	1.92333	-0.178814	1.92353	0.435829	1.92395	-0.605583	1.92562	-0.0872612
	1.92917	-0.301361	1.9302	-0.561237	1.93062	0.245571	1.93145	-0.041008	1.92937	-0.150681		1.92728	-0.0691414	1.93	-0.18692	1.9302	0.42963	1.93062	-0.603676	1.93228	-0.10252
	1.93583	-0.298023	1.93687	-0.555992	1.93728	0.23365	1.93812	-0.0519753	1.93603	-0.139713		1.93395	-0.064373	1.93667	-0.185013	1.93687	0.42963	1.93728	-0.600338	1.93895	-0.109196
	1.9425	-0.296116	1.94353	-0.552654	1.94395	0.214577	1.94478	-0.0605583	1.9427	-0.134945		1.94062	-0.0610352	1.94333	-0.187874	1.94353	0.424385	1.94395	-0.588894	1.94562	-0.114441
	1.94917	-0.296116	1.9502	-0.552177	1.95062	0.19455	1.95145	-0.064373	1.94937	-0.123978		1.94728	-0.0605583	1.95	-0.196457	1.9502	0.410557	1.95062	-0.57745	1.95228	-0.119209
	1.95583	-0.296116	1.95687	-0.557423	1.95728	0.178814	1.95812	-0.0600815	1.95603	-0.0991821		1.95395	-0.0596046	1.95667	-0.207424	1.95687	0.39959	1.95728	-0.56982	1.95895	-0.115871
	1.9625	-0.294685	1.96353	-0.566483	1.96395	0.165939	1.96478	-0.0495911	1.9627	-0.067234		1.96062	-0.0557899	1.96333	-0.210762	1.96353	0.391483	1.96395	-0.562191	1.96562	-0.11158
	1.96917	-0.295162	1.9702	-0.576019	1.97062	0.156403	1.97145	-0.041008	1.96937	-0.0319481		1.96728	-0.0557899	1.97	-0.213623	1.9702	0.376701	1.97062	-0.551701	1.97228	-0.113487
	1.97583	-0.297546	1.97687	-0.580788	1.97728	0.156403	1.97812	-0.0352859	1.97603	0.0104904		1.97395	-0.0658035	1.97667	-0.226021	1.97687	0.351429	1.97728	-0.544548	1.97895	-0.123978
	1.9825	-0.292778	1.98353	-0.581264	1.98395	0.165462	1.98478	-0.0219345	1.9827	0.0581741		1.98062	-0.0801086	1.98333	-0.236034	1.98353	0.332832	1.98395	-0.54884	1.98562	-0.139713
	1.98917	-0.283241	1.9902	-0.576496	1.99062	0.175476	1.99145	-0.00572205	1.98937	0.0953674		1.98728	-0.0920296	1.99	-0.237465	1.9902	0.324726	1.99062	-0.556946	1.99228	-0.158787
	1.99583	-0.276566	1.99687	-0.564575	1.99728	0.183582	1.99812	0.0038147	1.99603	0.117779		1.99395	-0.0972748	1.99667	-0.23365	1.99687	0.319004	1.99728	-0.559807	1.99895	-0.184536
	2.0025	-0.277519	2.00353	-0.549793	2.00395	0.197887	2.00478	0.00619888	2.0027	0.144482		2.00062	-0.099659	2.00333	-0.23222	2.00353	0.309467	2.00395	-0.555992	2.00562	-0.205517
	2.00917	-0.281334	2.0102	-0.535488	2.01062	0.215054	2.01145	0.0100136	2.00937	0.180721		2.00728	-0.0977516	2.01	-0.23365	2.0102	0.302315	2.01062	-0.555038	2.01228	-0.216007
	2.01583	-0.287056	2.01687	-0.520229	2.01728	0.221729	2.01812	0.0171661	2.01603	0.221252		2.01395	-0.087738	2.01667	-0.230312	2.01687	0.306606	2.01728	-0.553608	2.01895	-0.22316
	2.0225	-0.301838	2.02353	-0.500679	2.02395	0.212669	2.02478	0.0181198	2.0227	0.267029		2.02062	-0.0772476	2.02333	-0.224113	2.02353	0.314236	2.02395	-0.542164	2.02562	-0.231743
	2.02917	-0.324249	2.0302	-0.483513	2.03062	0.197887	2.03145	0.014782	2.02937	0.329971		2.02728	-0.064373	2.03	-0.212669	2.0302	0.319004	2.03062	-0.515461	2.03228	-0.243664
	2.03583	-0.349045	2.03687	-0.472069	2.03728	0.189304	2.03812	0.0238419	2.03603	0.413418		2.03395	-0.0534058	2.03667	-0.199318	2.03687	0.318527	2.03728	-0.483036	2.03895	-0.256062
	2.0425	-0.374317	2.04353	-0.457764	2.04395	0.180721	2.04478	0.0472069	2.0427	0.498772		2.04062	-0.0476837	2.04333	-0.193119	2.04353	0.315189	2.04395	-0.459671	2.04562	-0.277519
	2.04917	-0.404835	2.0502	-0.42963	2.05062	0.173569	2.05145	0.0724792	2.04937	0.591278		2.04728	-0.0534058	2.05	-0.195026	2.0502	0.309467	2.05062	-0.435829	2.05228	-0.310898
	2.05583	-0.442982	2.05687	-0.389576	2.05728	0.172615	2.05812	0.0929832	2.05603	0.709534		2.05395	-0.0624657	2.05667	-0.198841	2.05687	0.297546	2.05728	-0.405788	2.05895	-0.344753
	2.0625	-0.484467	2.06353	-0.334263	2.06395	0.175476	2.06478	0.114918	2.0627	0.874996		2.06062	-0.0619888	2.06333	-0.193119	2.06353	0.275612	2.06395	-0.377178	2.06562	-0.370502
	2.06917	-0.526905	2.0702	-0.245571	2.07062	0.172138	2.07145	0.139236	2.06937	1.10626		2.06728	-0.0519753	2.07	-0.170708	2.0702	0.244141	2.07062	-0.360489	2.07228	-0.39053
	2.07583	-0.568867	2.07687	-0.111103	2.07728	0.157356	2.07812	0.15831	2.07603	1.42908		2.07395	-0.0386238	2.07667	-0.125408	2.07687	0.201702	2.07728	-0.351906	2.07895	-0.417233
	2.0825	-0.608444	2.08353	0.0829697	2.08395	0.141144	2.08478	0.17643	2.0827	1.88875		2.08062	-0.023365	2.08333	-0.0414848	2.08353	0.151634	2.08395	-0.331402	2.08562	-0.443935
	2.08917	-0.641823	2.0902	0.353813	2.09062	0.128269	2.09145	0.20504	2.08937	2.52485		2.08728	-0.00476837	2.09	0.0963211	2.0902	0.0991821	2.09062	-0.299931	2.09228	-0.46587
	2.09583	-0.669479	2.09687	0.749588	2.09728	0.116825	2.09812	0.250816	2.09603	3.38793		2.09395	0.00858307	2.09667	0.298977	2.09687	0.0414848	2.09728	-0.263214	2.09895	-0.484943
	2.1025	-0.688553	2.10353	1.3237	2.10395	0.11158	2.10478	0.312328	2.1027	4.53854		2.10062	0.0138283	2.10333	0.576973	2.10353	-0.0195503	2.10395	-0.218868	2.10562	-0.50354
	2.10917	-0.697136	2.1102	2.12908	2.11062	0.126362	2.11145	0.400066	2.10937	6.05869		2.10728	0.0181198	2.11	0.95129	2.1102	-0.0805855	2.11062	-0.162125	2.11228	-0.510693
	2.11583	-0.683308	2.11687	3.23439	2.11728	0.163555	2.11812	0.535488	2.11603	8.03757		2.11395	0.0295639	2.11667	1.46055	2.11687	-0.132084	2.11728	-0.0934601	2.11895	-0.49305
	2.1225	-0.644684	2.12353	4.72069	2.12395	0.222683	2.12478	0.744343	2.1227	10.5672		2.12062	0.0424385	2.12333	2.15149	2.12353	-0.175953	2.12395	-0.0123978	2.12562	-0.44775
	2.12917	-0.576973	2.1302	6.66809	2.13062	0.31662	2.13145	1.05238	2.12937	13.7415		2.12728	0.0457764	2.13	3.07083	2.1302	-0.220776	2.13062	0.0953674	2.13228	-0.36478
	2.13583	-0.463963	2.13687	9.14717	2.13728	0.475883	2.13812	1.50442	2.13603	17.6868		2.13395	0.0400543	2.13667	4.2696	2.13687	-0.256538	2.13728	0.25034	2.13895	-0.216961
	2.1425	-0.277996	2.14353	12.2328	2.14395	0.730991	2.14478	2.16246	2.1427	22.6665		2.14062	0.0295639	2.14333	5.80549	2.14353	-0.263691	2.14395	0.473976	2.14562	0.026226
	2.14917	0.0209808	2.1502	16.0208	2.15062	1.10674	2.15145	3.08895	2.14937	29.3484		2.14728	0.0143051	2.15	7.73859	2.1502	-0.228405	2.15062	0.793934	2.15228	0.393867
	2.15583	0.462532	2.15687	20.6132	2.15728	1.64843	2.15812	4.34637	2.15603	38.764		2.15395	-0.00953674	2.15667	10.1275	2.15687	-0.142574	2.15728	1.24693	2.15895	0.924587
	2.1625	1.09911	2.16353	26.1159	2.16395	2.42138	2.16478	6.00719	2.1627	51.7654		2.16062	-0.0329018	2.16333	13.0382	2.16353	0.00905991	2.16395	1.87206	2.16562	1.6737
	2.16917	1.9908	2.1702	32.7616	2.17062	3.49426	2.17145	8.1625	2.16937	68.5081		2.16728	-0.0448227	2.17	16.5429	2.1702	0.261784	2.17062	2.7113	2.17228	2.7051
	2.17583	3.20482	2.17687	41.1935	2.17728	4.93431	2.17812	10.901	2.17603	88.4314		2.17395	-0.0433922	2.17667	20.7219	2.17687	0.64373	2.17728	3.8228	2.17895	4.07648
	2.1825	4.79317	2.18353	52.4445	2.18395	6.81973	2.18478	14.3089	2.1827	110.647		2.18062	-0.0391006	2.18333	25.6553	2.18353	1.19114	2.18395	5.27668	2.18562	5.84888
	2.18917	6.8121	2.1902	67.4329	2.19062	9.2473	2.19145	18.4865	2.18937	133.927		2.18728	-0.0367165	2.19	31.4331	2.1902	1.95599	2.19062	7.14111	2.19228	8.08859
	2.19583	9.33361	2.19687	86.4549	2.19728	12.3115	2.19812	23.5519	2.19603	156.788		2.19395	-0.0343323	2.19667	38.1713	2.19687	3.01027	2.19728	9.47762	2.19895	10.8595
	2.2025	12.4211	2.20353	109.132	2.20395	16.1023	2.20478	29.7651	2.2027	177.941		2.20062	-0.0362396	2.20333	46.0076	2.20353	4.4241	2.20395	12.3425	2.20562	14.2217
	2.20917	16.1276	2.2102	134.679	2.21062	20.7248	2.21145	37.7789	2.20937	196.777		2.20728	-0.0391006	2.21	55.1209	2.2102	6.25753	2.21062	15.7919	2.21228	18.2261
	2.21583	20.5002	2.21687	161.84	2.21728	26.4144	2.21812	48.5864	2.21603	213.314		2.21395	-0.041008	2.21667	65.7496	2.21687	8.57353	2.21728	19.8693	2.21895	22.9301
	2.2225	25.6033	2.22353	188.911	2.22395	33.8001	2.22478	63.0212	2.2227	227.64		2.22062	-0.041008	2.22333	78.311	2.22353	11.4312	2.22395	24.6181	2.22562	28.3923
	2.22917	31.5013	2.2302	214.2	2.23062	43.8752	2.23145	81.2712	2.22937	239.593		2.22728	-0.0457764	2.23	93.6003	2.2302	14.8768	2.23062	30.0937	2.23228	34.6651
	2.23583	38.2524	2.23687	236.531	2.23728	57.5185	2.23812	102.888	2.23603	248.745		2.23395	-0.0610352	2.23667	112.934	2.23687	18.9486	2.23728	36.3631	2.23895	41.8043
	2.2425	45.9127	2.24353	255.289	2.24395	74.9674	2.24478	127.078	2.2427	254.556		2.24062	-0.0758171	2.24333	137.196	2.24353	23.6907	2.24395	43.4861	2.24562	49.8748
	2.24917	54.5588	2.2502	270.008	2.25062	95.7637	2.25145	152.677	2.24937	256.542		2.24728	-0.0872612	2.25	165.49	2.2502	29.1491	2.25062	51.5199	2.25228	58.9447
	2.25583	64.2705	2.25687	280.082	2.25728	119.076	2.25812	178.193	2.25603	254.444		2.25395	-0.0991821	2.25667	195.132	2.25687	35.3694	2.25728	60.5321	2.25895	69.0832
	2.2625	75.1328	2.26353	284.668	2.26395	143.711	2.26478	202.234	2.2627	248.232		2.26062	-0.116825	2.26333	222.768	2.26353	42.3999	2.26395	70.5972	2.26562	80.3642
	2.26917	87.2474	2.2702	282.712	2.27062	168.174	2.27145	223.954	2.26937	237.826		2.26728	-0.130177	2.27	245.639	2.2702	50.3006	2.27062	81.7924	2.27228	92.8955
	2.27583	100.729	2.27687	273.461	2.27728	191.083	2.27812	243.038	2.27603	223.218		2.27395	-0.130653	2.27667	261.707	2.27687	59.1478	2.27728	94.1925	2.27895	106.802
	2.2825	115.71	2.28353	257.201	2.28395	211.664	2.28478	259.259	2.2827	204.989		2.28062	-0.127316	2.28333	270.29	2.28353	69.0279	2.28395	107.887	2.28562	122.191
	2.28917	132.315	2.2902	235.397	2.29062	229.756	2.29145	272.031	2.28937	184.451		2.28728	-0.135422	2.29	272.474	2.2902	80.0204	2.29062	122.959	2.29228	139.168
	2.29583	150.664	2.29687	210.142	2.29728	245.32	2.29812	279.986	2.29603	163.023		2.29395	-0.153542	2.29667	270.484	2.29687	92.2041	2.29728	139.448	2.29895	157.815
	2.3025	170.77	2.30353	183.526	2.30395	258.103	2.30478	281.384	2.3027	141.638		2.30062	-0.171661	2.30333	266.47	2.30353	105.658	2.30395	157.304	2.30562	178.049
	2.30917	192.135	2.3102	157.615	2.31062	267.594	2.31145	275.144	2.30937	121.215		2.30728	-0.192165	2.31	261.443	2.3102	120.463	2.31062	176.287	2.31228	199.097
	2.31583	212.993	2.31687	134.198	2.31728	273.063	2.31812	261.491	2.31603	102.954		2.31395	-0.218391	2.31667	255.133	2.31687	136.683	2.31728	195.678	2.31895	218.724
	2.3225	230.028	2.32353	114.213	2.32395	273.377	2.32478	241.63	2.3227	87.8224		2.32062	-0.246048	2.32333	246.316	2.32353	154.308	2.32395	213.742	2.32562	233.422
	2.32917	239.671	2.3302	97.5966	2.33062	267.224	2.33145	217.155	2.32937	76.025		2.32728	-0.255585	2.33	233.931	2.3302	173.182	2.33062	227.526	2.33228	239.976
	2.33583	239.833	2.33687	83.8308	2.33728	254.068	2.33812	190.315	2.33603	67.2097		2.33395	-0.248909	2.33667	217.732	2.33687	192.724	2.33728	233.877	2.33895	236.956
	2.3425	230.507	2.34353	72.5942	2.34395	234.739	2.34478	163.769	2.3427	61.0094		2.34062	-0.23222	2.34333	198.086	2.34353	211.389	2.34395	231.03	2.34562	224.83
	2.34917	213.087	2.3502	63.7941	2.35062	211.053	2.35145	139.613	2.34937	56.9181		2.34728	-0.210285	2.35	175.542	2.3502	226.326	2.35062	219.284	2.35228	205.236
	2.35583	190.071	2.35687	57.3354	2.35728	184.918	2.35812	118.708	2.35603	53.9818		2.35395	-0.184536	2.35667	151.015	2.35687	234.212	2.35728	200.412	2.35895	180.986
	2.3625	165.123	2.36353	52.9761	2.36395	158.349	2.36478	100.995	2.3627	51.0216		2.36062	-0.161648	2.36333	125.917	2.36353	232.906	2.36395	177.05	2.36562	155.856
	2.36917	141.912	2.3702	50.3254	2.37062	133.587	2.37145	86.2842	2.36937	47.1473		2.36728	-0.14925	2.37	101.733	2.3702	222.339	2.37062	152.589	2.37228	133.134
	2.37583	122.471	2.37687	48.8501	2.37728	112.301	2.37812	74.4233	2.37603	42.048		2.37395	-0.148296	2.37667	79.5288	2.37687	204.077	2.37728	130.331	2.37895	114.221
	2.3825	106.752	2.38353	47.8568	2.38395	94.9497	2.38478	65.2127	2.3827	35.9049		2.38062	-0.157356	2.38333	60.0586	2.38353	180.656	2.38395	112.089	2.38562	98.6896
	2.38917	93.72	2.3902	46.5417	2.39062	81.0781	2.39145	58.3668	2.38937	29.1901		2.38728	-0.173569	2.39	43.8862	2.3902	155.452	2.39062	97.7063	2.39228	85.5398
	2.39583	82.4513	2.39687	44.167	2.39728	70.2429	2.39812	53.5479	2.39603	22.5244		2.39395	-0.195026	2.39667	31.1203	2.39687	131.977	2.39728	85.9742	2.39895	74.0118
	2.4025	72.3734	2.40353	40.3123	2.40395	62.2392	2.40478	50.4274	2.4027	16.4056		2.40062	-0.2141	2.40333	21.2612	2.40353	112.432	2.40395	75.7995	2.40562	63.6497
	2.40917	63.1394	2.4102	34.9607	2.41062	56.7994	2.41145	48.6717	2.40937	10.9882		2.40728	-0.226021	2.41	13.4635	2.4102	97.0006	2.41062	66.5402	2.41228	54.1897
	2.41583	54.5425	2.41687	28.4038	2.41728	53.4739	2.41812	47.8525	2.41603	6.08349		2.41395	-0.226021	2.41667	6.99663	2.41687	84.5881	2.41728	57.869	2.41895	45.4741
	2.4225	46.4544	2.42353	21.1182	2.42395	51.6639	2.42478	47.3208	2.4227	1.38426		2.42062	-0.220776	2.42333	1.37758	2.42353	74.0523	2.42395	49.6345	2.42562	37.4222
	2.42917	38.8088	2.4302	13.6576	2.43062	50.6115	2.43145	46.2575	2.42937	-3.34215		2.42728	-0.216007	2.43	-3.67832	2.4302	64.6896	2.43062	41.7643	2.43228	29.9988
	2.43583	31.5852	2.43687	6.50787	2.43728	49.4113	2.43812	43.9138	2.43603	-8.22258		2.43395	-0.217438	2.43667	-8.27122	2.43687	56.1285	2.43728	34.2345	2.43895	23.1733
	2.4425	24.7636	2.44353	-0.12064	2.44395	47.2207	2.44478	39.8793	2.4427	-13.2995		2.44062	-0.224113	2.44333	-12.3959	2.44353	48.1744	2.44395	27.0553	2.44562	16.8958
	2.44917	18.3287	2.4502	-6.33097	2.45062	43.5386	2.45145	34.1558	2.44937	-18.548		2.44728	-0.237465	2.45	-16.0527	2.4502	40.7209	2.45062	20.2589	2.45228	11.0998
	2.45583	12.2705	2.45687	-12.3463	2.45728	38.3124	2.45812	27.0495	2.45603	-23.8848		2.45395	-0.251293	2.45667	-19.2962	2.45687	33.7148	2.45728	13.8636	2.45895	5.72109
	2.4625	6.58178	2.46353	-18.2986	2.46395	31.8136	2.46478	19.0754	2.4627	-29.2072		2.46062	-0.261307	2.46333	-22.2082	2.46353	27.1301	2.46395	7.85637	2.46562	0.687122
	2.46917	1.24741	2.4702	-24.1532	2.47062	24.5275	2.47145	10.86	2.46937	-34.4186		2.46728	-0.26083	2.47	-24.9357	2.4702	20.946	2.47062	2.23017	2.47228	-4.06981
	2.47583	-3.77131	2.47687	-29.8076	2.47728	17.0641	2.47812	2.94304	2.47603	-39.4077		2.47395	-0.249863	2.47667	-27.6914	2.47687	15.1258	2.47728	-3.02649	2.47895	-8.59404
	2.4825	-8.49628	2.48353	-35.1634	2.48395	9.98211	2.48478	-4.45938	2.4827	-44.0364		2.48062	-0.230312	2.48333	-30.6807	2.48353	9.62973	2.48395	-7.93839	2.48562	-12.9051
	2.48917	-12.9447	2.4902	-40.1273	2.49062	3.53622	2.49145	-11.4608	2.48937	-48.1653		2.48728	-0.20504	2.49	-34.019	2.4902	4.43029	2.49062	-12.5408	2.49228	-17.0107
	2.49583	-17.1328	2.49687	-44.6033	2.49728	-2.38419	2.49812	-18.2734	2.49603	-51.703		2.49395	-0.186443	2.49667	-37.6773	2.49687	-0.500202	2.49728	-16.861	2.49895	-20.9193
	2.5025	-21.0695	2.50353	-48.5101	2.50395	-8.04567	2.50478	-24.9791	2.5027	-54.6122		2.50062	-0.17643	2.50333	-41.4982	2.50353	-5.1837	2.50395	-20.8998	2.50562	-24.6205
	2.50917	-24.7531	2.5102	-51.8212	2.51062	-13.6309	2.51145	-31.4941	2.50937	-56.89		2.50728	-0.171661	2.51	-45.2347	2.5102	-9.64308	2.51062	-24.6577	2.51228	-28.0905
	2.51583	-28.1715	2.51687	-54.5464	2.51728	-19.1765	2.51812	-37.6368	2.51603	-58.5809		2.51395	-0.163078	2.51667	-48.6541	2.51687	-13.8812	2.51728	-28.1391	2.51895	-31.3168
	2.5225	-31.3282	2.52353	-56.7069	2.52395	-24.6334	2.52478	-43.1976	2.5227	-59.7835		2.52062	-0.156879	2.52333	-51.5947	2.52353	-17.8952	2.52395	-31.3435	2.52562	-34.2913
	2.52917	-34.2259	2.5302	-58.3487	2.53062	-29.9273	2.53145	-47.9965	2.52937	-60.6427		2.52728	-0.157356	2.53	-53.9689	2.5302	-21.6789	2.53062	-34.2765	2.53228	-37.0069
	2.53583	-36.8595	2.53687	-59.5512	2.53728	-34.9879	2.53812	-51.93	2.53603	-61.2836		2.53395	-0.156403	2.53667	-55.7489	2.53687	-25.2247	2.53728	-36.9325	2.53895	-39.4506
	2.5425	-39.2313	2.54353	-60.4224	2.54395	-39.7482	2.54478	-54.9965	2.5427	-61.7881		2.54062	-0.148773	2.54333	-57.0059	2.54353	-28.5287	2.54395	-39.3138	2.54562	-41.625
	2.54917	-41.3523	2.5502	-61.06	2.55062	-44.1418	2.55145	-57.2863	2.54937	-62.1972		2.54728	-0.13876	2.55	-57.8909	2.5502	-31.5833	2.55062	-41.4305	2.55228	-43.5467
	2.55583	-43.2448	2.55687	-61.5435	2.55728	-48.0876	2.55812	-58.9404	2.55603	-62.531		2.55395	-0.132084	2.55667	-58.5618	2.55687	-34.389	2.55728	-43.2968	2.55895	-45.2294
	2.5625	-44.9133	2.56353	-61.9254	2.56395	-51.5099	2.56478	-60.1163	2.5627	-62.7985		2.56062	-0.123024	2.56333	-59.1211	2.56353	-36.9401	2.56395	-44.9324	2.56562	-46.6871
	2.56917	-46.3648	2.5702	-62.2301	2.57062	-54.3704	2.57145	-60.9589	2.56937	-63.0026		2.56728	-0.103951	2.57	-59.6046	2.5702	-39.2361	2.57062	-46.35	2.57228	-47.9407
	2.57583	-47.6217	2.57687	-62.4633	2.57728	-56.6578	2.57812	-61.5926	2.57603	-63.1528		2.57395	-0.0796318	2.57667	-60.0276	2.57687	-41.2793	2.57728	-47.5717	2.57895	-49.016
	2.5825	-48.7103	2.58353	-62.6373	2.58395	-58.3935	2.58478	-62.1009	2.5827	-63.2553		2.58062	-0.0610352	2.58333	-60.3971	2.58353	-43.0813	2.58395	-48.6183	2.58562	-49.9291
	2.58917	-49.6473	2.5902	-62.767	2.59062	-59.6423	2.59145	-62.5205	2.58937	-63.3135		2.58728	-0.0495911	2.59	-60.7224	2.5902	-44.6572	2.59062	-49.5067	2.59228	-50.6992
	2.59583	-50.4332	2.59687	-62.8557	2.59728	-60.5197	2.59812	-62.86	2.59603	-63.3297		2.59395	-0.0395775	2.59667	-61.0027	2.59687	-46.0215	2.59728	-50.2577	2.59895	-51.3482
	2.6025	-51.0817	2.60353	-62.8953	2.60395	-61.1558	2.60478	-63.1275	2.6027	-63.3073		2.60062	-0.0267029	2.60333	-61.2354	2.60353	-47.1921	2.60395	-50.889	2.60562	-51.8947
	2.60917	-51.6186	2.6102	-62.8862	2.61062	-61.6398	2.61145	-63.3368	2.60937	-63.2405		2.60728	-0.020504	2.61	-61.4233	2.6102	-48.1973	2.61062	-51.4131	2.61228	-52.3453
	2.61583	-52.0601	2.61687	-62.84	2.61728	-62.0203	2.61812	-63.4947	2.61603	-63.1213		2.61395	-0.0224113	2.61667	-61.5726	2.61687	-49.0556	2.61728	-51.8446	2.61895	-52.7077
	2.6225	-52.4106	2.62353	-62.7518	2.62395	-62.3236	2.62478	-63.5982	2.6227	-62.9492		2.62062	-0.0228882	2.62333	-61.6841	2.62353	-49.7799	2.62395	-52.1975	2.62562	-52.9947
	2.62917	-52.6743	2.6302	-62.6106	2.63062	-62.5663	2.63145	-63.6525	2.62937	-62.7337		2.62728	-0.0138283	2.63	-61.7547	2.6302	-50.3778	2.63062	-52.4859	2.63228	-53.215
	2.63583	-52.8646	2.63687	-62.4208	2.63728	-62.7537	2.63812	-63.6687	2.63603	-62.4814		2.63395	-0.00333786	2.63667	-61.7843	2.63687	-50.8695	2.63728	-52.7043	2.63895	-53.3662
	2.6425	-52.9938	2.64353	-62.1982	2.64395	-62.8843	2.64478	-63.6487	2.6427	-62.191		2.64062	-0.00143051	2.64333	-61.7752	2.64353	-51.2729	2.64395	-52.855	2.64562	-53.4525
	2.64917	-53.0667	2.6502	-61.9497	2.65062	-62.9616	2.65145	-63.5853	2.64937	-61.8672		2.64728	0.000953674	2.65	-61.7299	2.6502	-51.5919	2.65062	-52.9447	2.65228	-53.4816
	2.65583	-53.0763	2.65687	-61.6655	2.65728	-62.9978	2.65812	-63.4775	2.65603	-61.5187		2.65395	0.00762939	2.65667	-61.6436	2.65687	-51.8351	2.65728	-52.9861	2.65895	-53.4596
	2.6625	-53.0276	2.66353	-61.3446	2.66395	-62.9964	2.66478	-63.3311	2.6627	-61.1386		2.66062	0.0162125	2.66333	-61.5144	2.66353	-52.0134	2.66395	-52.979	2.66562	-53.3891
	2.66917	-52.9308	2.6702	-60.9918	2.67062	-62.9539	2.67145	-63.1485	2.66937	-60.7166		2.66728	0.0181198	2.67	-61.3403	2.6702	-52.1317	2.67062	-52.9184	2.67228	-53.268
	2.67583	-52.7892	2.67687	-60.6041	2.67728	-62.8648	2.67812	-62.9234	2.67603	-60.2531		2.67395	0.0209808	2.67667	-61.12	2.67687	-52.1817	2.67728	-52.8116	2.67895	-53.0992
	2.6825	-52.5994	2.68353	-60.1759	2.68395	-62.7332	2.68478	-62.6545	2.6827	-59.7582		2.68062	0.0305176	2.68333	-60.8563	2.68353	-52.1631	2.68395	-52.6628	2.68562	-52.8846
	2.68917	-52.361	2.6902	-59.7043	2.69062	-62.5629	2.69145	-62.3484	2.68937	-59.2303		2.68728	0.0400543	2.69	-60.5507	2.6902	-52.0926	2.69062	-52.4745	2.69228	-52.6228
	2.69583	-52.0854	2.69687	-59.2027	2.69728	-62.3507	2.69812	-62.0117	2.69603	-58.6591		2.69395	0.0491142	2.69667	-60.2002	2.69687	-51.9834	2.69728	-52.2447	2.69895	-52.3143
	2.7025	-51.7721	2.70353	-58.6743	2.70395	-62.0975	2.70478	-61.6407	2.7027	-58.0492		2.70062	0.0634193	2.70333	-59.8059	2.70353	-51.8317	2.70395	-51.9748	2.70562	-51.9633
	2.70917	-51.4188	2.7102	-58.1193	2.71062	-61.8091	2.71145	-61.2297	2.70937	-57.4155		2.70728	0.0839233	2.71	-59.3767	2.7102	-51.6353	2.71062	-51.6667	2.71228	-51.5776
	2.71583	-51.0302	2.71687	-57.539	2.71728	-61.4886	2.71812	-60.7829	2.71603	-56.7603		2.71395	0.0987053	2.71667	-58.9194	2.71687	-51.4026	2.71728	-51.3206	2.71895	-51.1599
	2.7225	-50.6134	2.72353	-56.9372	2.72395	-61.1324	2.72478	-60.3042	2.7227	-56.076		2.72062	0.102997	2.72333	-58.4373	2.72353	-51.1379	2.72395	-50.9391	2.72562	-50.7092
	2.72917	-50.1666	2.7302	-56.314	2.73062	-60.7419	2.73145	-59.7897	2.72937	-55.3646		2.72728	0.103951	2.73	-57.9262	2.7302	-50.8347	2.73062	-50.5295	2.73228	-50.2272
	2.73583	-49.6888	2.73687	-55.6598	2.73728	-60.3218	2.73812	-59.2403	2.73603	-54.6384		2.73395	0.102043	2.73667	-57.3864	2.73687	-50.4909	2.73728	-50.0932	2.73895	-49.7231
	2.7425	-49.1848	2.74353	-54.9808	2.74395	-59.8722	2.74478	-58.6624	2.7427	-53.905		2.74062	0.0896454	2.74333	-56.8194	2.74353	-50.1142	2.74395	-49.6278	2.74562	-49.1991
	2.74917	-48.6584	2.7502	-54.2827	2.75062	-59.3872	2.75145	-58.0621	2.74937	-53.1526		2.74728	0.0686646	2.75	-56.2191	2.7502	-49.7127	2.75062	-49.1333	2.75228	-48.6465
	2.75583	-48.1057	2.75687	-53.5641	2.75728	-58.8722	2.75812	-57.4369	2.75603	-52.3782		2.75395	0.0519753	2.75667	-55.5859	2.75687	-49.283	2.75728	-48.6159	2.75895	-48.0657
	2.7625	-47.5268	2.76353	-52.8159	2.76395	-58.3348	2.76478	-56.7861	2.7627	-51.5852		2.76062	0.0433922	2.76333	-54.9212	2.76353	-48.8214	2.76395	-48.0757	2.76562	-47.4639
	2.76917	-46.9265	2.7702	-52.0415	2.77062	-57.7745	2.77145	-56.1156	2.76937	-50.7774		2.76728	0.0348091	2.77	-54.2312	2.7702	-48.3322	2.77062	-47.5068	2.77228	-46.8478
	2.77583	-46.3061	2.77687	-51.2524	2.77728	-57.1814	2.77812	-55.4256	2.77603	-49.9525		2.77395	0.0209808	2.77667	-53.5245	2.77687	-47.8139	2.77728	-46.9084	2.77895	-46.2074
	2.7825	-45.6648	2.78353	-50.456	2.78395	-56.5524	2.78478	-54.7152	2.7827	-49.1047		2.78062	0.0109673	2.78333	-52.8002	2.78353	-47.2636	2.78395	-46.2899	2.78562	-45.5408
	2.78917	-45.001	2.7902	-49.6502	2.79062	-55.8939	2.79145	-53.9775	2.78937	-48.2383		2.78728	0.00762939	2.79	-52.0554	2.7902	-46.6843	2.79062	-45.6562	2.79228	-44.8585
	2.79583	-44.3211	2.79687	-48.8319	2.79728	-55.2106	2.79812	-53.2174	2.79603	-47.3595		2.79395	0.00619888	2.79667	-51.2896	2.79687	-46.0863	2.79728	-45.0029	2.79895	-44.1642
	2.8025	-43.6277	2.80353	-48.0042	2.80395	-54.5001	2.80478	-52.4378	2.8027	-46.473		2.80062	-0.00286102	2.80333	-50.5052	2.80353	-45.4736	2.80395	-44.3344	2.80562	-43.4556
	2.80917	-42.9215	2.8102	-47.1692	2.81062	-53.7634	2.81145	-51.6376	2.80937	-45.579		2.80728	-0.014782	2.81	-49.7065	2.8102	-44.8432	2.81062	-43.6544	2.81228	-42.7322
	2.81583	-42.2039	2.81687	-46.3243	2.81728	-53.0133	2.81812	-50.8161	2.81603	-44.6792		2.81395	-0.026226	2.81667	-48.8868	2.81687	-44.198	2.81728	-42.9673	2.81895	-42.0065
	2.8225	-41.4782	2.82353	-45.465	2.82395	-52.2513	2.82478	-49.9749	2.8227	-43.7746		2.82062	-0.0376701	2.82333	-48.0452	2.82353	-43.5419	2.82395	-42.2668	2.82562	-41.2841
	2.82917	-40.7481	2.8302	-44.5924	2.83062	-51.4755	2.83145	-49.1228	2.82937	-42.8658		2.82728	-0.0519753	2.83	-47.1897	2.8302	-42.8748	2.83062	-41.5549	2.83228	-40.5526
	2.83583	-40.0071	2.83687	-43.714	2.83728	-50.684	2.83812	-48.2616	2.83603	-41.9579		2.83395	-0.0658035	2.83667	-46.3276	2.83687	-42.191	2.83728	-40.8378	2.83895	-39.8083
	2.8425	-39.2556	2.84353	-42.8348	2.84395	-49.8781	2.84478	-47.3924	2.8427	-41.0547		2.84062	-0.0762939	2.84333	-45.4617	2.84353	-41.4929	2.84395	-40.1134	2.84562	-39.0544
	2.84917	-38.5017	2.8502	-41.9574	2.85062	-49.0623	2.85145	-46.5183	2.84937	-40.1573		2.84728	-0.082016	2.85	-44.5914	2.8502	-40.7863	2.85062	-39.3806	2.85228	-38.2972
	2.85583	-37.7469	2.85687	-41.0867	2.85728	-48.2287	2.85812	-45.6433	2.85603	-39.2652		2.85395	-0.0834465	2.85667	-43.7212	2.85687	-40.0734	2.85728	-38.6367	2.85895	-37.5266
	2.8625	-36.9854	2.86353	-40.2193	2.86395	-47.3785	2.86478	-44.7659	2.8627	-38.3797		2.86062	-0.0834465	2.86333	-42.8472	2.86353	-39.3529	2.86395	-37.8876	2.86562	-36.7393
	2.86917	-36.2105	2.8702	-39.3534	2.87062	-46.5198	2.87145	-43.8809	2.86937	-37.508		2.86728	-0.0872612	2.87	-41.9641	2.8702	-38.6248	2.87062	-37.1346	2.87228	-35.9507
	2.87583	-35.4381	2.87687	-38.4903	2.87728	-45.6553	2.87812	-42.9935	2.87603	-36.6468		2.87395	-0.0982285	2.87667	-41.0738	2.87687	-37.8966	2.87728	-36.376	2.87895	-35.171
	2.8825	-34.6766	2.88353	-37.6344	2.88395	-44.7841	2.88478	-42.1047	2.8827	-35.7852		2.88062	-0.109196	2.88333	-40.1826	2.88353	-37.1647	2.88395	-35.6159	2.88562	-34.3966
	2.88917	-33.9174	2.8902	-36.7823	2.89062	-43.9048	2.89145	-41.214	2.88937	-34.9212		2.88728	-0.115871	2.89	-39.289	2.8902	-36.4227	2.89062	-34.8611	2.89228	-33.6242
	2.89583	-33.1578	2.89687	-35.9316	2.89728	-43.0222	2.89812	-40.3209	2.89603	-34.0624		2.89395	-0.121117	2.89667	-38.3925	2.89687	-35.6712	2.89728	-34.1172	2.89895	-32.8665
	2.9025	-32.4125	2.90353	-35.0876	2.90395	-42.1391	2.90478	-39.4344	2.9027	-33.2189		2.90062	-0.126839	2.90333	-37.5013	2.90353	-34.9193	2.90395	-33.3815	2.90562	-32.1302
	2.90917	-31.6901	2.9102	-34.2588	2.91062	-41.2502	2.91145	-38.5604	2.90937	-32.3844		2.90728	-0.125885	2.91	-36.6268	2.9102	-34.1792	2.91062	-32.6452	2.91228	-31.4083
	2.91583	-30.9782	2.91687	-33.4439	2.91728	-40.3571	2.91812	-37.6906	2.91603	-31.5571		2.91395	-0.120163	2.91667	-35.7652	2.91687	-33.4468	2.91728	-31.9133	2.91895	-30.6907
	2.9225	-30.2663	2.92353	-32.6338	2.92395	-39.4702	2.92478	-36.8161	2.9227	-30.746		2.92062	-0.121117	2.92333	-34.9069	2.92353	-32.7191	2.92395	-31.1871	2.92562	-29.985
	2.92917	-29.5625	2.9302	-31.8255	2.93062	-38.5938	2.93145	-35.9426	2.92937	-29.9597		2.92728	-0.135899	2.93	-34.0576	2.9302	-31.9991	2.93062	-30.4627	2.93228	-29.2897
	2.93583	-28.8687	2.93687	-31.0163	2.93728	-37.725	2.93812	-35.0795	2.93603	-29.1905		2.93395	-0.15831	2.93667	-33.2217	2.93687	-31.2901	2.93728	-29.7399	2.93895	-28.5997
	2.9425	-28.1768	2.94353	-30.2129	2.94395	-36.859	2.94478	-34.2259	2.9427	-28.4305		2.94062	-0.174999	2.94333	-32.4006	2.94353	-30.5915	2.94395	-29.0227	2.94562	-27.904
	2.94917	-27.4844	2.9502	-29.4156	2.95062	-35.9983	2.95145	-33.3791	2.94937	-27.6823		2.94728	-0.186443	2.95	-31.5828	2.9502	-29.8929	2.95062	-28.3151	2.95228	-27.2093
	2.95583	-26.804	2.95687	-28.6317	2.95728	-35.1481	2.95812	-32.5427	2.95603	-26.9518		2.95395	-0.192165	2.95667	-30.7722	2.95687	-29.1986	2.95728	-27.6113	2.95895	-26.5255
	2.9625	-26.1407	2.96353	-27.8716	2.96395	-34.3046	2.96478	-31.7278	2.9627	-26.2361		2.96062	-0.193596	2.96333	-29.9726	2.96353	-28.5101	2.96395	-26.9151	2.96562	-25.8498
	2.96917	-25.4855	2.9702	-27.1416	2.97062	-33.4678	2.97145	-30.93	2.96937	-25.5299		2.96728	-0.193596	2.97	-29.1848	2.9702	-27.8263	2.97062	-26.2375	2.97228	-25.1799
	2.97583	-24.8346	2.97687	-26.4382	2.97728	-32.64	2.97812	-30.1414	2.97603	-24.8365		2.97395	-0.189781	2.97667	-28.4176	2.97687	-27.144	2.97728	-25.5752	2.97895	-24.5228
	2.9825	-24.1928	2.98353	-25.7492	2.98395	-31.8241	2.98478	-29.3627	2.9827	-24.159		2.98062	-0.18692	2.98333	-27.6761	2.98353	-26.4621	2.98395	-24.9209	2.98562	-23.8843
	2.98917	-23.5672	2.9902	-25.0764	2.99062	-31.0173	2.99145	-28.5997	2.98937	-23.4962		2.98728	-0.195026	2.99	-26.9699	2.9902	-25.7921	2.99062	-24.2777	2.99228	-23.2625
	2.99583	-22.9506	2.99687	-24.4207	2.99728	-30.2205	2.99812	-27.8497	2.99603	-22.8477		2.99395	-0.223637	2.99667	-26.2957	2.99687	-25.136	2.99728	-23.6607	2.99895	-22.6526
	3.0025	-22.3508	3.00353	-23.7808	3.00395	-29.4428	3.00478	-27.1149	3.0027	-22.223		3.00062	-0.281334	3.00333	-25.6553	3.00353	-24.4932	3.00395	-23.0699	3.00562	-22.0628
	3.00917	-21.7862	3.0102	-23.1647	3.01062	-28.6889	3.01145	-26.4049	3.00937	-21.6308		3.00728	-0.371456	3.01	-25.0607	3.0102	-23.8686	3.01062	-22.4924	3.01228	-21.5063
	3.01583	-21.2755	3.01687	-22.5902	3.01728	-27.9636	3.01812	-25.7363	3.01603	-21.0767		3.01395	-0.515938	3.01667	-24.529	3.01687	-23.2787	3.01728	-21.9345	3.01895	-20.988
	3.0225	-20.8387	3.02353	-22.0904	3.02395	-27.2951	3.02478	-25.1226	3.0227	-20.5679		3.02062	-0.745296	3.02333	-24.0836	3.02353	-22.7442	3.02395	-21.4291	3.02562	-20.5255
	3.02917	-20.5197	3.0302	-21.697	3.03062	-26.7305	3.03145	-24.5924	3.02937	-20.1283		3.02728	-1.08862	3.03	-23.747	3.0302	-22.2783	3.03062	-21.0099	3.03228	-20.1502
	3.03583	-20.3872	3.03687	-21.4601	3.03728	-26.3147	3.03812	-24.1914	3.03603	-19.7926		3.03395	-1.57309	3.03667	-23.5538	3.03687	-21.9126	3.03728	-20.7095	3.03895	-19.9094
	3.0425	-20.505	3.04353	-21.4438	3.04395	-26.0954	3.04478	-23.9697	3.0427	-19.6147		3.04062	-2.21205	3.04333	-23.5381	3.04353	-21.7004	3.04395	-20.5693	3.04562	-19.8526
	3.04917	-20.9403	3.0502	-21.7142	3.05062	-26.1383	3.05145	-23.9806	3.04937	-19.6543		3.04728	-3.02124	3.05	-23.7212	3.0502	-21.697	3.05062	-20.6523	3.05228	-20.0334
	3.05583	-21.7571	3.05687	-22.3346	3.05728	-26.5098	3.05812	-24.2691	3.05603	-19.9714		3.05395	-4.00305	3.05667	-24.1117	3.05687	-21.9488	3.05728	-21.0156	3.05895	-20.5026
	3.0625	-23.0155	3.06353	-23.3541	3.06395	-27.2498	3.06478	-24.8842	3.0627	-20.6175		3.06062	-5.14555	3.06333	-24.7078	3.06353	-22.4829	3.06395	-21.6851	3.06562	-21.2855
	3.06917	-24.735	3.0702	-24.8055	3.07062	-28.3637	3.07145	-25.8589	3.06937	-21.6222		3.06728	-6.41632	3.07	-25.5017	3.0702	-23.3145	3.07062	-22.6593	3.07228	-22.3823
	3.07583	-26.9017	3.07687	-26.6848	3.07728	-29.8376	3.07812	-27.2017	3.07603	-22.9959		3.07395	-7.77817	3.07667	-26.4678	3.07687	-24.4317	3.07728	-23.921	3.07895	-23.7708
	3.0825	-29.4805	3.08353	-28.964	3.08395	-31.6334	3.08478	-28.8897	3.0827	-24.7149		3.08062	-9.20486	3.08333	-27.5688	3.08353	-25.7945	3.08395	-25.4307	3.08562	-25.4064
	3.08917	-32.4235	3.0902	-31.6029	3.09062	-33.6781	3.09145	-30.869	3.08937	-26.7296		3.08728	-10.6564	3.09	-28.7619	3.0902	-27.3385	3.09062	-27.1053	3.09228	-27.2141
	3.09583	-35.6722	3.09687	-34.5488	3.09728	-35.8839	3.09812	-33.0691	3.09603	-28.9645		3.09395	-12.0864	3.09667	-30.0045	3.09687	-28.9693	3.09728	-28.8315	3.09895	-29.0999
	3.1025	-39.1536	3.10353	-37.7336	3.10395	-38.1494	3.10478	-35.3918	3.1027	-31.3325		3.10062	-13.4449	3.10333	-31.2424	3.10353	-30.5705	3.10395	-30.4914	3.10562	-30.9629
	3.10917	-42.7895	3.1102	-41.0771	3.11062	-40.3714	3.11145	-37.7221	3.10937	-33.7334		3.10728	-14.7004	3.11	-32.4187	3.1102	-32.0172	3.11062	-31.9595	3.11228	-32.7048
	3.11583	-46.5088	3.11687	-44.5004	3.11728	-42.4409	3.11812	-39.9346	3.11603	-36.0546		3.11395	-15.8138	3.11667	-33.4902	3.11687	-33.1659	3.11728	-33.0858	3.11895	-34.2178
	3.1225	-50.2367	3.12353	-47.9259	3.12395	-44.2395	3.12478	-41.8925	3.1227	-38.1646		3.12062	-16.7356	3.12333	-34.4124	3.12353	-33.8473	3.12395	-33.7095	3.12562	-35.3847
	3.12917	-53.8754	3.1302	-51.2609	3.13062	-45.639	3.13145	-43.4465	3.12937	-39.917		3.12728	-17.4208	3.13	-35.1357	3.1302	-33.8635	3.13062	-33.6804	3.13228	-36.0909
	3.13583	-57.3025	3.13687	-54.378	3.13728	-46.4921	3.13812	-44.4312	3.13603	-41.1496		3.13395	-17.8404	3.13667	-35.5973	3.13687	-33.0086	3.13728	-32.8631	3.13895	-36.2225
	3.1425	-60.3333	3.14353	-57.1079	3.14395	-46.618	3.14478	-44.6639	3.1427	-41.6555		3.14062	-17.9605	3.14333	-35.7356	3.14353	-31.0931	3.14395	-31.1351	3.14562	-35.6636
	3.14917	-62.7017	3.1502	-59.2303	3.15062	-45.8021	3.15145	-43.9558	3.14937	-41.1825		3.14728	-17.7255	3.15	-35.4743	3.1502	-27.9727	3.15062	-28.4271	3.15228	-34.2999
	3.15583	-64.0421	3.15687	-60.4448	3.15728	-43.8042	3.15812	-42.1338	3.15603	-39.4473		3.15395	-17.067	3.15667	-34.7009	3.15687	-23.6096	3.15728	-24.7536	3.15895	-32.0692
	3.1625	-63.9462	3.16353	-60.3843	3.16395	-40.422	3.16478	-39.0859	3.1627	-36.2215		3.16062	-15.9206	3.16333	-33.2961	3.16353	-18.1384	3.16395	-20.2246	3.16562	-29.0022
	3.16917	-62.0484	3.1702	-58.7091	3.17062	-35.5744	3.17145	-34.8163	3.16937	-31.4345		3.16728	-14.2264	3.17	-31.1427	3.1702	-11.888	3.17062	-15.0347	3.17228	-25.2237
	3.17583	-58.1164	3.17687	-55.2282	3.17728	-29.3903	3.17812	-29.4714	3.17603	-25.281		3.17395	-11.9281	3.17667	-28.1563	3.17687	-5.32198	3.17728	-9.44614	3.17895	-20.9303
	3.1825	-52.1564	3.18353	-49.9997	3.18395	-22.2387	3.18478	-23.3378	3.1827	-18.2366		3.18062	-8.99696	3.18333	-24.3058	3.18353	1.08624	3.18395	-3.74508	3.18562	-16.3531
	3.18917	-44.4674	3.1902	-43.3264	3.19062	-14.6556	3.19145	-16.7851	3.18937	-10.9239		3.18728	-5.45549	3.19	-19.6562	3.1902	6.96182	3.19062	1.84441	3.19228	-11.6863
	3.19583	-35.5773	3.19687	-35.6841	3.19728	-7.195	3.19812	-10.1881	3.19603	-3.94535		3.19395	-1.37997	3.19667	-14.3757	3.19687	12.105	3.19728	7.20167	3.19895	-7.03716
	3.2025	-26.1016	3.20353	-27.6089	3.20395	-0.307083	3.20478	-3.85618	3.2027	2.25639		3.20062	3.11041	3.20333	-8.6894	3.20353	16.5439	3.20395	12.3219	3.20562	-2.39182
	3.20917	-16.5992	3.2102	-19.5651	3.21062	5.74684	3.21145	2.0318	3.20937	7.47299		3.20728	7.8764	3.21	-2.841	3.2102	20.5135	3.21062	17.282	3.21228	2.3489
	3.21583	-7.48205	3.21687	-11.858	3.21728	10.9301	3.21812	7.43484	3.21603	11.7679		3.21395	12.7754	3.21667	2.96068	3.21687	24.3607	3.21728	22.2239	3.21895	7.32756
	3.2225	1.02854	3.22353	-4.5929	3.22395	15.4166	3.22478	12.4221	3.2227	15.4371		3.22062	17.6797	3.22333	8.57687	3.22353	28.41	3.22395	27.3094	3.22562	12.6758
	3.22917	8.91161	3.2302	2.27213	3.23062	19.4807	3.23145	17.0999	3.22937	18.8446		3.22728	22.4977	3.23	13.9551	3.2302	32.877	3.23062	32.6424	3.23228	18.4426
	3.23583	16.2539	3.23687	8.82626	3.23728	23.3388	3.23812	21.5511	3.23603	22.2626		3.23395	27.174	3.23667	19.1255	3.23687	37.8356	3.23728	38.2204	3.23895	24.5757
	3.2425	23.1295	3.24353	15.1129	3.24395	27.0834	3.24478	25.8002	3.2427	25.7788		3.24062	31.693	3.24333	24.1475	3.24353	43.2096	3.24395	43.9391	3.24562	30.9186
	3.24917	29.5191	3.2502	21.0624	3.25062	30.6802	3.25145	29.7894	3.24937	29.3283		3.24728	36.0556	3.25	29.0718	3.2502	48.7943	3.25062	49.6354	3.25228	37.2496
	3.25583	35.3193	3.25687	26.515	3.25728	34.0195	3.25812	33.4091	3.25603	32.7487		3.25395	40.2708	3.25667	33.9174	3.25687	54.3046	3.25728	55.0947	3.25895	43.2997
	3.2625	40.3876	3.26353	31.2753	3.26395	36.9382	3.26478	36.5262	3.2627	35.8353		3.26062	44.3258	3.26333	38.6543	3.26353	59.4215	3.26395	60.0734	3.26562	48.7857
	3.26917	44.5652	3.2702	35.1667	3.27062	39.2628	3.27145	39.0215	3.26937	38.3668		3.26728	48.1849	3.27	43.2096	3.2702	63.8328	3.27062	64.3468	3.27228	53.453
	3.27583	47.6956	3.27687	38.0521	3.27728	40.8611	3.27812	40.8025	3.27603	40.1459		3.27395	51.8022	3.27667	47.4687	3.27687	67.2851	3.27728	67.7519	3.27895	57.0993
	3.2825	49.6864	3.28353	39.8421	3.28395	41.656	3.28478	41.8153	3.2827	41.0461		3.28062	55.1372	3.28333	51.3082	3.28353	69.6259	3.28395	70.2009	3.28562	59.6194
	3.28917	50.5333	3.2902	40.5416	3.29062	41.636	3.29145	42.0737	3.28937	41.0261		3.28728	58.1284	3.29	54.625	3.2902	70.828	3.29062	71.691	3.29228	61.0175
	3.29583	50.313	3.29687	40.2527	3.29728	40.8463	3.29812	41.6431	3.29603	40.1378		3.29395	60.7042	3.29667	57.3287	3.29687	70.991	3.29728	72.3119	3.29895	61.4195
	3.3025	49.1676	3.30353	39.1474	3.30395	39.4173	3.30478	40.6289	3.3027	38.5113		3.30062	62.8257	3.30333	59.361	3.30353	70.3249	3.30395	72.2337	3.30562	61.059
	3.30917	47.3061	3.3102	37.4494	3.31062	37.5447	3.31145	39.1746	3.30937	36.356		3.30728	64.5056	3.31	60.7295	3.3102	69.1156	3.31062	71.6772	3.31228	60.2536
	3.31583	45.002	3.31687	35.418	3.31728	35.4514	3.31812	37.4556	3.31603	33.9136		3.31395	65.7992	3.31667	61.5282	3.31687	67.6765	3.31728	70.8928	3.31895	59.3724
	3.3225	42.5487	3.32353	33.3309	3.32395	33.3652	3.32478	35.6684	3.3227	31.4341		3.32062	66.7782	3.32333	61.933	3.32353	66.3238	3.32395	70.1604	3.32562	58.7883
	3.32917	40.2417	3.3302	31.446	3.33062	31.5199	3.33145	34.0004	3.32937	29.1605		3.32728	67.5807	3.33	62.1643	3.3302	65.3539	3.33062	69.7656	3.33228	58.8546
	3.33583	38.3744	3.33687	29.9907	3.33728	30.1552	3.33812	32.661	3.33603	27.3228		3.33395	68.4028	3.33667	62.4838	3.33687	65.0282	3.33728	69.9801	3.33895	59.8774
	3.3425	37.2086	3.34353	29.182	3.34395	29.4771	3.34478	31.8723	3.3427	26.1345		3.34062	69.4685	3.34333	63.1814	3.34353	65.5618	3.34395	71.034	3.34562	62.088
	3.34917	36.9453	3.3502	29.2144	3.35062	29.6574	3.35145	31.8565	3.34937	25.7926		3.34728	70.9763	3.35	64.5127	3.3502	67.1253	3.35062	73.0991	3.35228	65.6142
	3.35583	37.7235	3.35687	30.2277	3.35728	30.8485	3.35812	32.7926	3.35603	26.485		3.35395	73.0805	3.35667	66.6566	3.35687	69.8109	3.35728	76.2796	3.35895	70.4713
	3.3625	39.6085	3.36353	32.3	3.36395	33.1626	3.36478	34.8234	3.3627	28.3718		3.36062	75.9034	3.36333	69.6998	3.36353	73.6241	3.36395	80.585	3.36562	76.5634
	3.36917	42.5811	3.3702	35.4495	3.37062	36.6349	3.37145	38.0464	3.36937	31.559		3.36728	79.5002	3.37	73.658	3.3702	78.476	3.37062	85.9203	3.37228	83.6716
	3.37583	46.5345	3.37687	39.6323	3.37728	41.2111	3.37812	42.4767	3.37603	36.0799		3.37395	83.847	3.37667	78.4769	3.37687	84.1932	3.37728	92.0997	3.37895	91.4798
	3.3825	51.2848	3.38353	44.7078	3.38395	46.7768	3.38478	48.0318	3.3827	41.8816		3.38062	88.8548	3.38333	84.013	3.38353	90.5342	3.38395	98.875	3.38562	99.6141
	3.38917	56.6049	3.3902	50.4546	3.39062	53.164	3.39145	54.5473	3.38937	48.8329		3.38728	94.3928	3.39	90.0698	3.3902	97.208	3.39062	105.958	3.39228	107.711
	3.39583	62.2282	3.39687	56.6049	3.39728	60.1296	3.39812	61.8062	3.39603	56.7098		3.39395	100.297	3.39667	96.4413	3.39687	103.925	3.39728	113.049	3.39895	115.455
	3.4025	67.8859	3.40353	62.8686	3.40395	67.3819	3.40478	69.5324	3.4027	65.2165		3.40062	106.366	3.40333	102.907	3.40353	110.409	3.40395	119.874	3.40562	122.576
	3.40917	73.3147	3.4102	68.9368	3.41062	74.6045	3.41145	77.4035	3.40937	74.0018		3.40728	112.364	3.41	109.211	3.4102	116.417	3.41062	126.216	3.41228	128.882
	3.41583	78.2685	3.41687	74.5101	3.41728	81.4948	3.41812	85.0778	3.41603	82.675		3.41395	118.011	3.41667	115.055	3.41687	121.751	3.41728	131.895	3.41895	134.218
	3.4225	82.5238	3.42353	79.339	3.42395	87.7414	3.42478	92.2103	3.4227	90.8084		3.42062	122.959	3.42333	120.111	3.42353	126.244	3.42395	136.731	3.42562	138.416
	3.42917	85.8655	3.4302	83.231	3.43062	93.0066	3.43145	98.4092	3.42937	97.9204		3.42728	126.781	3.43	124.019	3.4302	129.742	3.43062	140.53	3.43228	141.212
	3.43583	88.0618	3.43687	85.9995	3.43728	96.9419	3.43812	103.213	3.43603	103.477		3.43395	129.004	3.43667	126.37	3.43687	132.042	3.43728	143.038	3.43895	142.235
	3.4425	88.8114	3.44353	87.43	3.44395	99.133	3.44478	106.055	3.4427	106.855		3.44062	129.141	3.44333	126.757	3.44353	132.891	3.44395	143.908	3.44562	141.084
	3.44917	87.7056	3.4502	87.2412	3.45062	99.0353	3.45145	106.196	3.44937	107.265		3.44728	126.754	3.45	124.83	3.4502	131.967	3.45062	142.74	3.45228	137.318
	3.45583	84.2137	3.45687	85.0081	3.45728	95.9358	3.45812	102.751	3.45603	103.8		3.45395	121.572	3.45667	120.366	3.45687	128.955	3.45728	139.118	3.45895	130.522
	3.4625	77.8117	3.46353	80.1468	3.46395	89.1933	3.46478	95.047	3.4627	95.8128		3.46062	113.574	3.46333	113.324	3.46353	123.549	3.46395	132.538	3.46562	120.48
	3.46917	68.2478	3.4702	72.1397	3.47062	78.6433	3.47145	83.1132	3.46937	83.3702		3.46728	103.074	3.47	103.908	3.4702	115.352	3.47062	122.53	3.47228	107.333
	3.47583	55.7928	3.47687	60.9522	3.47728	64.805	3.47812	67.8062	3.47603	67.3509		3.47395	90.663	3.47667	92.5188	3.47687	104.049	3.47728	109.071	3.47895	91.6014
	3.4825	41.2426	3.48353	47.194	3.48395	48.7571	3.48478	50.4661	3.4827	49.1443		3.48062	77.0197	3.48333	79.6032	3.48353	89.8056	3.48395	92.8683	3.48562	74.1034
	3.48917	25.7201	3.4902	31.9314	3.49062	31.8298	3.49145	32.5489	3.48937	30.3574		3.48728	62.6674	3.49	65.5446	3.4902	73.4925	3.49062	75.1147	3.49228	55.8987
	3.49583	10.4475	3.49687	16.3798	3.49728	15.4033	3.49812	15.4729	3.49603	12.5952		3.49395	47.9369	3.49667	50.6639	3.49687	56.2968	3.49728	56.9921	3.49895	38.1079
	3.5025	-3.46899	3.50353	1.74665	3.50395	0.667572	3.50478	0.360489	3.5027	-2.88868		3.50062	33.1554	3.50333	35.2964	3.50353	39.2613	3.50395	39.5112	3.50562	21.6107
	3.50917	-15.2874	3.5102	-10.9715	3.51062	-11.6916	3.51145	-12.2929	3.50937	-15.553		3.50728	18.724	3.51	19.8445	3.5102	23.2983	3.51062	23.5019	3.51228	6.95038
	3.51583	-24.7869	3.51687	-21.275	3.51728	-21.6208	3.51812	-22.6731	3.51603	-25.5818		3.51395	4.99535	3.51667	4.81653	3.51687	9.23061	3.51728	9.47285	3.51895	-5.6119
	3.5225	-32.1794	3.52353	-29.2516	3.52395	-29.4943	3.52478	-31.2595	3.5227	-33.5054		3.52062	-7.78008	3.52333	-9.17196	3.52353	-2.47192	3.52395	-2.54393	3.52562	-16.0465
	3.52917	-37.8542	3.5302	-35.3217	3.53062	-35.7471	3.53145	-38.4073	3.52937	-39.8135		3.52728	-19.2981	3.53	-21.4992	3.5302	-11.9019	3.53062	-12.8512	3.53228	-24.5242
	3.53583	-42.1667	3.53687	-39.9041	3.53728	-40.679	3.53812	-44.26	3.53603	-44.8079		3.53395	-29.1667	3.53667	-31.6625	3.53687	-19.4907	3.53728	-21.7223	3.53895	-31.3001
	3.5425	-45.3644	3.54353	-43.2782	3.54395	-44.457	3.54478	-48.8677	3.5427	-48.6503		3.54062	-37.1161	3.54333	-39.3915	3.54353	-25.5694	3.54395	-29.1996	3.54562	-36.5591
	3.54917	-47.5984	3.5502	-45.6214	3.55062	-47.1873	3.55145	-52.2943	3.54937	-51.4336		3.54728	-43.1728	3.55	-44.713	3.5502	-30.2668	3.55062	-35.1887	3.55228	-40.422
	3.55583	-48.9736	3.55687	-47.0667	3.55728	-48.9788	3.55812	-54.6575	3.55603	-53.2517		3.55395	-47.5631	3.55667	-47.945	3.55687	-33.6576	3.55728	-39.67	3.55895	-43.0288
	3.5625	-49.6073	3.56353	-47.7448	3.56395	-49.9682	3.56478	-56.1199	3.5627	-54.2221		3.56062	-50.5118	3.56333	-49.5696	3.56353	-35.9025	3.56395	-42.7942	3.56562	-44.5681
	3.56917	-49.6354	3.5702	-47.8063	3.57062	-50.3054	3.57145	-56.8581	3.56937	-54.4868		3.56728	-52.1989	3.57	-50.045	3.5702	-37.2319	3.57062	-44.8241	3.57228	-45.2423
	3.57583	-49.1891	3.57687	-47.4014	3.57728	-50.1266	3.57812	-57.034	3.57603	-54.1854		3.57395	-52.8135	3.57667	-49.7203	3.57687	-37.8613	3.57728	-46.0224	3.57895	-45.2356
	3.5825	-48.3685	3.58353	-46.6452	3.58395	-49.5472	3.58478	-56.7656	3.5827	-53.441		3.58062	-52.5885	3.58333	-48.8415	3.58353	-37.9529	3.58395	-46.5975	3.58562	-44.7001
	3.58917	-47.2536	3.5902	-45.6128	3.59062	-48.6598	3.59145	-56.1419	3.58937	-52.3524		3.58728	-51.7688	3.59	-47.5965	3.5902	-37.6334	3.59062	-46.6862	3.59228	-43.7636
	3.59583	-45.917	3.59687	-44.3659	3.59728	-47.5407	3.59812	-55.2363	3.59603	-50.9968		3.59395	-50.5562	3.59667	-46.1149	3.59687	-37.0107	3.59728	-46.3767	3.59895	-42.5262
	3.6025	-44.4226	3.60353	-42.9692	3.60395	-46.2399	3.60478	-54.1019	3.6027	-49.4323		3.60062	-49.0789	3.60333	-44.4779	3.60353	-36.1609	3.60395	-45.7449	3.60562	-41.0681
	3.60917	-42.819	3.6102	-41.4762	3.61062	-44.805	3.61145	-52.7835	3.60937	-47.7195		3.60728	-47.4138	3.61	-42.7332	3.6102	-35.1343	3.61062	-44.8656	3.61228	-39.4535
	3.61583	-41.1425	3.61687	-39.9208	3.61728	-43.2849	3.61812	-51.3139	3.61603	-45.9223		3.61395	-45.6138	3.61667	-40.9193	3.61687	-33.9775	3.61728	-43.7961	3.61895	-37.7364
	3.6225	-39.4349	3.62353	-38.3329	3.62395	-41.7161	3.62478	-49.7341	3.6227	-44.0836		3.62062	-43.7245	3.62333	-39.0692	3.62353	-32.7392	3.62395	-42.5739	3.62562	-35.9578
	3.62917	-37.7312	3.6302	-36.746	3.63062	-40.1254	3.63145	-48.079	3.62937	-42.2339		3.62728	-41.7795	3.63	-37.2095	3.6302	-31.4555	3.63062	-41.2397	3.63228	-34.1511
	3.63583	-36.047	3.63687	-35.1877	3.63728	-38.5332	3.63812	-46.3643	3.63603	-40.3976		3.63395	-39.7992	3.63667	-35.3608	3.63687	-30.1499	3.63728	-39.8326	3.63895	-32.3515
	3.6425	-34.3871	3.64353	-33.6704	3.64395	-36.9711	3.64478	-44.6162	3.6427	-38.6062		3.64062	-37.7989	3.64333	-33.5398	3.64353	-28.8453	3.64395	-38.3797	3.64562	-30.5915
	3.64917	-32.7663	3.6502	-32.1999	3.65062	-35.46	3.65145	-42.8653	3.64937	-36.8733		3.64728	-35.7904	3.65	-31.7698	3.6502	-27.564	3.65062	-36.8948	3.65228	-28.8916
	3.65583	-31.2085	3.65687	-30.7879	3.65728	-34.0099	3.65812	-41.1429	3.65603	-35.2054		3.65395	-33.7863	3.65667	-30.0617	3.65687	-26.3171	3.65728	-35.3994	3.65895	-27.2603
	3.6625	-29.7265	3.66353	-29.448	3.66395	-32.6266	3.66478	-39.453	3.6627	-33.6127		3.66062	-31.8031	3.66333	-28.4219	3.66353	-25.106	3.66395	-33.9193	3.66562	-25.7115
	3.66917	-28.3232	3.6702	-28.1825	3.67062	-31.311	3.67145	-37.8046	3.66937	-32.1083		3.66728	-29.8586	3.67	-26.8579	3.6702	-23.9358	3.67062	-32.4731	3.67228	-24.2562
	3.67583	-27.0019	3.67687	-26.9847	3.67728	-30.067	3.67812	-36.2172	3.67603	-30.6993		3.67395	-27.9646	3.67667	-25.3806	3.67687	-22.8157	3.67728	-31.0721	3.67895	-22.9006
	3.6825	-25.7692	3.68353	-25.8532	3.68395	-28.8911	3.68478	-34.7009	3.6827	-29.3841		3.68062	-26.1288	3.68333	-24.0006	3.68353	-21.7428	3.68395	-29.7275	3.68562	-21.6374
	3.68917	-24.6229	3.6902	-24.7884	3.69062	-27.7848	3.69145	-33.2484	3.68937	-28.1601		3.68728	-24.3592	3.69	-22.7237	3.6902	-20.7238	3.69062	-28.4472	3.69228	-20.4606
	3.69583	-23.5591	3.69687	-23.788	3.69728	-26.7487	3.69812	-31.8556	3.69603	-27.0295		3.69395	-22.6631	3.69667	-21.5502	3.69687	-19.7635	3.69728	-27.2336	3.69895	-19.3706
	3.7025	-22.5768	3.70353	-22.8481	3.70395	-25.7826	3.70478	-30.5328	3.7027	-25.9857		3.70062	-21.0428	3.70333	-20.4864	3.70353	-18.8718	3.70395	-26.0816	3.70562	-18.3682
	3.70917	-21.6708	3.7102	-21.9722	3.71062	-24.8814	3.71145	-29.2864	3.70937	-25.0173		3.70728	-19.496	3.71	-19.5279	3.7102	-18.044	3.71062	-24.9825	3.71228	-17.4479
	3.71583	-20.8311	3.71687	-21.1616	3.71728	-24.0383	3.71812	-28.1096	3.71603	-24.1132		3.71395	-18.0264	3.71667	-18.6629	3.71687	-17.2668	3.71728	-23.931	3.71895	-16.602
	3.7225	-20.0491	3.72353	-20.4096	3.72395	-23.2525	3.72478	-26.9947	3.7227	-23.2744		3.72062	-16.6454	3.72333	-17.8747	3.72353	-16.5348	3.72395	-22.9239	3.72562	-15.8229
	3.72917	-19.3214	3.7302	-19.7082	3.73062	-22.5177	3.73145	-25.9447	3.72937	-22.4981		3.72728	-15.3589	3.73	-17.159	3.7302	-15.8472	3.73062	-21.9569	3.73228	-15.1038
	3.73583	-18.6405	3.73687	-19.0558	3.73728	-21.8239	3.73812	-24.9557	3.73603	-21.7729		3.73395	-14.1635	3.73667	-16.5157	3.73687	-15.2035	3.73728	-21.0238	3.73895	-14.4362
	3.7425	-17.9935	3.74353	-18.4474	3.74395	-21.162	3.74478	-24.0173	3.7427	-21.091		3.74062	-13.0496	3.74333	-15.9378	3.74353	-14.5931	3.74395	-20.124	3.74562	-13.8135
	3.74917	-17.3774	3.7502	-17.8761	3.75062	-20.5345	3.75145	-23.1175	3.74937	-20.4539		3.74728	-12.0158	3.75	-15.4119	3.7502	-14.0104	3.75062	-19.2599	3.75228	-13.2308
	3.75583	-16.7975	3.75687	-17.3416	3.75728	-19.938	3.75812	-22.2592	3.75603	-19.8588		3.75395	-11.0617	3.75667	-14.9331	3.75687	-13.4559	3.75728	-18.4302	3.75895	-12.6791
	3.7625	-16.2573	3.76353	-16.8428	3.76395	-19.3605	3.76478	-21.4438	3.7627	-19.2928		3.76062	-10.1805	3.76333	-14.4992	3.76353	-12.9271	3.76395	-17.6315	3.76562	-12.1446
	3.76917	-15.748	3.7702	-16.3755	3.77062	-18.796	3.77145	-20.6575	3.76937	-18.7554		3.76728	-9.36699	3.77	-14.0924	3.7702	-12.413	3.77062	-16.8643	3.77228	-11.6229
	3.77583	-15.2574	3.77687	-15.9264	3.77728	-18.2505	3.77812	-19.8903	3.77603	-18.2514		3.77395	-8.61979	3.77667	-13.6938	3.77687	-11.9081	3.77728	-16.1295	3.77895	-11.1151
	3.7825	-14.781	3.78353	-15.4924	3.78395	-17.7193	3.78478	-19.1483	3.7827	-17.7746		3.78062	-7.93934	3.78333	-13.2942	3.78353	-11.4164	3.78395	-15.4171	3.78562	-10.6173
	3.78917	-14.3156	3.7902	-15.0709	3.79062	-17.1957	3.79145	-18.4398	3.78937	-17.3078		3.78728	-7.31468	3.79	-12.8942	3.7902	-10.9367	3.79062	-14.7195	3.79228	-10.1204
	3.79583	-13.8555	3.79687	-14.6575	3.79728	-16.6764	3.79812	-17.756	3.79603	-16.849		3.79395	-6.7358	3.79667	-12.4922	3.79687	-10.4609	3.79728	-14.0347	3.79895	-9.62114
	3.8025	-13.3958	3.80353	-14.2469	3.80395	-16.17	3.80478	-17.0832	3.8027	-16.408		3.80062	-6.19936	3.80333	-12.0916	3.80353	-9.9926	3.80395	-13.3605	3.80562	-9.12476
	3.80917	-12.9418	3.8102	-13.8388	3.81062	-15.6741	3.81145	-16.4294	3.80937	-15.9822		3.80728	-5.70393	3.81	-11.7011	3.8102	-9.54342	3.81062	-12.691	3.81228	-8.63028
	3.81583	-12.4989	3.81687	-13.4435	3.81728	-15.182	3.81812	-15.8052	3.81603	-15.5592		3.81395	-5.24378	3.81667	-11.3225	3.81687	-9.1114	3.81728	-12.0249	3.81895	-8.13627
	3.8225	-12.064	3.82353	-13.0591	3.82395	-14.6952	3.82478	-15.2001	3.8227	-15.1339		3.82062	-4.81462	3.82333	-10.9468	3.82353	-8.68511	3.82395	-11.3721	3.82562	-7.6437
	3.82917	-11.6363	3.8302	-12.6801	3.83062	-14.2188	3.83145	-14.6046	3.82937	-14.7228		3.82728	-4.42553	3.83	-10.57	3.8302	-8.26311	3.83062	-10.7346	3.83228	-7.15637
	3.83583	-11.2157	3.83687	-12.3014	3.83728	-13.7563	3.83812	-14.0204	3.83603	-14.3332		3.83395	-4.07553	3.83667	-10.1938	3.83687	-7.85303	3.83728	-10.1123	3.83895	-6.67524
	3.8425	-10.807	3.84353	-11.9276	3.84395	-13.298	3.84478	-13.454	3.8427	-13.9437		3.84062	-3.75175	3.84333	-9.80806	3.84353	-7.4501	3.84395	-9.5005	3.84562	-6.20413
	3.84917	-10.4046	3.8502	-11.5633	3.85062	-12.846	3.85145	-12.9066	3.84937	-13.5446		3.84728	-3.43847	3.85	-9.408	3.8502	-7.04432	3.85062	-8.90017	3.85228	-5.74732
	3.85583	-10.0069	3.85687	-11.2028	3.85728	-12.4068	3.85812	-12.373	3.85603	-13.1445		3.85395	-3.13568	3.85667	-8.99601	3.85687	-6.63853	3.85728	-8.31079	3.85895	-5.30291
	3.8625	-9.61876	3.86353	-10.8466	3.86395	-11.9839	3.86478	-11.8656	3.8627	-12.7563		3.86062	-2.85244	3.86333	-8.5845	3.86353	-6.24514	3.86395	-7.72905	3.86562	-4.86135
	3.86917	-9.24206	3.8702	-10.4961	3.87062	-11.5714	3.87145	-11.3826	3.86937	-12.373		3.86728	-2.58255	3.87	-8.17966	3.8702	-5.86843	3.87062	-7.1578	3.87228	-4.41217
	3.87583	-8.87728	3.87687	-10.1571	3.87728	-11.1656	3.87812	-10.9162	3.87603	-11.9867		3.87395	-2.316	3.87667	-7.77769	3.87687	-5.50556	3.87728	-6.60086	3.87895	-3.95775
	3.8825	-8.52156	3.88353	-9.82952	3.88395	-10.767	3.88478	-10.4613	3.8827	-11.611		3.88062	-2.05278	3.88333	-7.3781	3.88353	-5.15652	3.88395	-6.06251	3.88562	-3.50714
	3.88917	-8.17776	3.8902	-9.51195	3.89062	-10.3774	3.89145	-10.0212	3.88937	-11.2481		3.88728	-1.8034	3.89	-6.97947	3.8902	-4.81844	3.89062	-5.54085	3.89228	-3.06797
	3.89583	-7.84779	3.89687	-9.20439	3.89728	-9.99212	3.89812	-9.59826	3.89603	-10.8914		3.89395	-1.56832	3.89667	-6.58464	3.89687	-4.48418	3.89728	-5.03445	3.89895	-2.635
	3.9025	-7.52544	3.90353	-8.90207	3.90395	-9.61304	3.90478	-9.18674	3.9027	-10.5305		3.90062	-1.33657	3.90333	-6.1903	3.90353	-4.14181	3.90395	-4.54473	3.90562	-2.21062
	3.90917	-7.21073	3.9102	-8.60596	3.91062	-9.24635	3.91145	-8.79049	3.90937	-10.1662		3.90728	-1.1096	3.91	-5.79882	3.9102	-3.79276	3.91062	-4.0679	3.91228	-1.80292
	3.91583	-6.90937	3.91687	-8.31604	3.91728	-8.89301	3.91812	-8.41713	3.91603	-9.80282		3.91395	-0.890255	3.91667	-5.41544	3.91687	-3.44896	3.91728	-3.59774	3.91895	-1.41525
	3.9225	-6.61802	3.92353	-8.03566	3.92395	-8.54778	3.92478	-8.06713	3.9227	-9.43899		3.92062	-0.680923	3.92333	-5.04494	3.92353	-3.11565	3.92395	-3.13807	3.92562	-1.03855
	3.92917	-6.33049	3.9302	-7.76291	3.93062	-8.20494	3.93145	-7.73239	3.92937	-9.08232		3.92728	-0.47636	3.93	-4.68302	3.9302	-2.79427	3.93062	-2.69747	3.93228	-0.659943
	3.93583	-6.0482	3.93687	-7.49445	3.93728	-7.86734	3.93812	-7.40623	3.93603	-8.73518		3.93395	-0.277042	3.93667	-4.32587	3.93687	-2.4848	3.93728	-2.27642	3.93895	-0.28801
	3.9425	-5.7826	3.94353	-7.23314	3.94395	-7.53832	3.94478	-7.08914	3.9427	-8.39901		3.94062	-0.0853539	3.94333	-3.97682	3.94353	-2.19011	3.94395	-1.86443	3.94562	0.0710487
	3.94917	-5.53656	3.9502	-6.98519	3.95062	-7.21645	3.95145	-6.78635	3.94937	-8.06522		3.94728	0.106335	3.95	-3.63779	3.9502	-1.90449	3.95062	-1.45864	3.95228	0.41914
	3.95583	-5.29623	3.95687	-6.75058	3.95728	-6.90556	3.95812	-6.49405	3.95603	-7.73573		3.95395	0.2985	3.95667	-3.304	3.95687	-1.61791	3.95728	-1.06955	3.95895	0.761509
	3.9625	-5.06258	3.96353	-6.52122	3.96395	-6.61707	3.96478	-6.21271	3.9627	-7.41053		3.96062	0.490665	3.96333	-2.96688	3.96353	-1.33181	3.96395	-0.69952	3.96562	1.10006
	3.96917	-4.84085	3.9702	-6.29425	3.97062	-6.35052	3.97145	-5.94664	3.96937	-7.09152		3.96728	0.686169	3.97	-2.63309	3.9702	-1.05333	3.97062	-0.338078	3.97228	1.43099
	3.97583	-4.63295	3.97687	-6.07967	3.97728	-6.09875	3.97812	-5.69868	3.97603	-6.78062		3.97395	0.88644	3.97667	-2.31028	3.97687	-0.783443	3.97728	0.0181198	3.97895	1.76525
	3.9825	-4.42314	3.98353	-5.87463	3.98395	-5.84888	3.98478	-5.45835	3.9827	-6.47736		3.98062	1.08957	3.98333	-2.00081	3.98353	-0.519276	3.98395	0.358582	3.98562	2.11048
	3.98917	-4.20475	3.9902	-5.6653	3.99062	-5.6057	3.99145	-5.21946	3.98937	-6.18601		3.98728	1.28841	3.99	-1.6942	3.9902	-0.263214	3.99062	0.680923	3.99228	2.45714
	3.99583	-3.98445	3.99687	-5.44596	3.99728	-5.37014	3.99812	-4.98867	3.99603	-5.90467		3.99395	1.47963	3.99667	-1.39475	3.99687	-0.0243187	3.99728	0.996113	3.99895	2.79617
	4.0025	-3.76558	4.00353	-5.22518	4.00395	-5.1384	4.00478	-4.77552	4.0027	-5.6324		4.00062	1.66798	4.00333	-1.10912	4.00353	0.200748	4.00395	1.30892	4.00562	3.13044
	4.00917	-3.54958	4.0102	-5.01108	4.01062	-4.91333	4.01145	-4.57191	4.00937	-5.37443		4.00728	1.85108	4.01	-0.83971	4.0102	0.422001	4.01062	1.61266	4.01228	3.46518
	4.01583	-3.33929	4.01687	-4.79841	4.01728	-4.70066	4.01812	-4.37307	4.01603	-5.12934		4.01395	2.02751	4.01667	-0.585079	4.01687	0.642776	4.01728	1.90067	4.01895	3.7899
	4.0225	-3.15046	4.02353	-4.58717	4.02395	-4.50993	4.02478	-4.18997	4.0227	-4.90046		4.02062	2.19631	4.02333	-0.341892	4.02353	0.855446	4.02395	2.17867	4.02562	4.09555
	4.02917	-2.98071	4.0302	-4.39072	4.03062	-4.33779	4.03145	-4.02689	4.02937	-4.67968		4.02728	2.36559	4.03	-0.112534	4.0302	1.05381	4.03062	2.44856	4.03228	4.38929
	4.03583	-2.82478	4.03687	-4.21476	4.03728	-4.18186	4.03812	-3.87335	4.03603	-4.46415		4.03395	2.53677	4.03667	0.110149	4.03687	1.24502	4.03728	2.70367	4.03895	4.6854
	4.0425	-2.68269	4.04353	-4.05502	4.04395	-4.03786	4.04478	-3.71504	4.0427	-4.26102		4.04062	2.70224	4.04333	0.328064	4.04353	1.42813	4.04395	2.94304	4.04562	4.98295
	4.04917	-2.56062	4.0502	-3.90291	4.05062	-3.90339	4.05145	-3.56245	4.04937	-4.06408		4.04728	2.85625	4.05	0.535965	4.0502	1.5974	4.05062	3.17335	4.05228	5.2743
	4.05583	-2.45523	4.05687	-3.76368	4.05728	-3.77131	4.05812	-3.41845	4.05603	-3.86763		4.05395	3.0036	4.05667	0.73719	4.05687	1.75762	4.05728	3.4008	4.05895	5.55801
	4.0625	-2.35319	4.06353	-3.64256	4.06395	-3.64351	4.06478	-3.27873	4.0627	-3.67069		4.06062	3.14665	4.06333	0.934124	4.06353	1.92022	4.06395	3.61395	4.06562	5.83553
	4.06917	-2.26068	4.0702	-3.53289	4.07062	-3.52526	4.07145	-3.13902	4.06937	-3.4914		4.06728	3.27682	4.07	1.12534	4.0702	2.09045	4.07062	3.81517	4.07228	6.10304
	4.07583	-2.18916	4.07687	-3.42989	4.07728	-3.41511	4.07812	-3.01027	4.07603	-3.33452		4.07395	3.39127	4.07667	1.29461	4.07687	2.25639	4.07728	4.01163	4.07895	6.35242
	4.0825	-2.13814	4.08353	-3.34024	4.08395	-3.30782	4.08478	-2.90108	4.0827	-3.1867		4.08062	3.50142	4.08333	1.44196	4.08353	2.4128	4.08395	4.20618	4.08562	6.58464
	4.08917	-2.09332	4.0902	-3.26824	4.09062	-3.20625	4.09145	-2.8019	4.08937	-3.04651		4.08728	3.61681	4.09	1.57499	4.0902	2.56443	4.09062	4.38309	4.09228	6.80256
	4.09583	-2.04706	4.09687	-3.20005	4.09728	-3.12614	4.09812	-2.70844	4.09603	-2.92444		4.09395	3.72839	4.09667	1.69945	4.09687	2.71082	4.09728	4.53997	4.09895	7.00331
	4.1025	-2.00748	4.10353	-3.12757	4.10395	-3.06702	4.10478	-2.62403	4.1027	-2.82145		4.10062	3.829	4.10333	1.81532	4.10353	2.84672	4.10395	4.68731	4.10562	7.18737
	4.10917	-1.97506	4.1102	-3.05891	4.11062	-3.01123	4.11145	-2.55346	4.10937	-2.72799		4.10728	3.92008	4.11	1.92642	4.1102	2.96879	4.11062	4.82845	4.11228	7.36475
	4.11583	-1.94263	4.11687	-3.00217	4.11728	-2.95591	4.11812	-2.49004	4.11603	-2.63786		4.11395	4.00782	4.11667	2.03466	4.11687	3.08657	4.11728	4.95958	4.11895	7.5407
	4.1225	-1.91021	4.12353	-2.94399	4.12395	-2.90918	4.12478	-2.42805	4.1227	-2.55966		4.12062	4.0822	4.12333	2.1348	4.12353	3.20721	4.12395	5.07832	4.12562	7.71046
	4.12917	-1.88255	4.1302	-2.87485	4.13062	-2.87533	4.13145	-2.3694	4.12937	-2.491		4.12728	4.13799	4.13	2.2192	4.1302	3.32737	4.13062	5.19896	4.13228	7.87067
	4.13583	-1.86539	4.13687	-2.80714	4.13728	-2.84195	4.13812	-2.31552	4.13603	-2.41899		4.13395	4.17995	4.13667	2.29263	4.13687	3.43752	4.13728	5.31912	4.13895	8.0266
	4.1425	-1.85347	4.14353	-2.75135	4.14395	-2.80142	4.14478	-2.26498	4.1427	-2.33984		4.14062	4.2181	4.14333	2.35558	4.14353	3.5305	4.14395	5.42974	4.14562	8.18491
	4.14917	-1.84727	4.1502	-2.70128	4.15062	-2.76136	4.15145	-2.21777	4.14937	-2.26259		4.14728	4.25673	4.15	2.40803	4.1502	3.613	4.15062	5.52654	4.15228	8.33511
	4.15583	-1.84488	4.15687	-2.64978	4.15728	-2.72322	4.15812	-2.17724	4.15603	-2.19774		4.15395	4.29153	4.15667	2.4519	4.15687	3.68643	4.15728	5.61428	4.15895	8.46672
	4.1625	-1.84393	4.16353	-2.60067	4.16395	-2.6865	4.16478	-2.14195	4.1627	-2.14052		4.16062	4.33064	4.16333	2.48814	4.16353	3.75271	4.16395	5.6982	4.16562	8.58593
	4.16917	-1.84345	4.1702	-2.56395	4.17062	-2.64692	4.17145	-2.11	4.16937	-2.08569		4.16728	4.37593	4.17	2.5239	4.1702	3.81327	4.17062	5.77593	4.17228	8.6956
	4.17583	-1.84107	4.17687	-2.53153	4.17728	-2.60735	4.17812	-2.07901	4.17603	-2.03419		4.17395	4.42266	4.17667	2.55966	4.17687	3.87144	4.17728	5.84698	4.17895	8.79192
	4.1825	-1.83773	4.18353	-2.50006	4.18395	-2.56729	4.18478	-2.04945	4.1827	-1.9908		4.18062	4.4589	4.18333	2.59161	4.18353	3.92771	4.18395	5.91183	4.18562	8.86631
	4.18917	-1.82819	4.1902	-2.4724	4.19062	-2.52438	4.19145	-2.02084	4.18937	-1.95122		4.18728	4.48704	4.19	2.61354	4.1902	3.97825	4.19062	5.97477	4.19228	8.92639
	4.19583	-1.81198	4.19687	-2.44761	4.19728	-2.48337	4.19812	-1.9846	4.19603	-1.90878		4.19395	4.51469	4.19667	2.62642	4.19687	4.02641	4.19728	6.03151	4.19895	8.98647
	4.2025	-1.79291	4.20353	-2.41947	4.20395	-2.44665	4.20478	-1.94168	4.2027	-1.86443		4.20062	4.53234	4.20333	2.64025	4.20353	4.07314	4.20395	6.07586	4.20562	9.04179
	4.20917	-1.77288	4.2102	-2.38323	4.21062	-2.40993	4.21145	-1.9002	4.20937	-1.82343		4.20728	4.54235	4.21	2.6536	4.2102	4.10986	4.21062	6.10542	4.21228	9.09567
	4.21583	-1.75428	4.21687	-2.34985	4.21728	-2.36464	4.21812	-1.863	4.21603	-1.79148		4.21395	4.55189	4.21667	2.65503	4.21687	4.13609	4.21728	6.12688	4.21895	9.15337
	4.2225	-1.73807	4.22353	-2.31791	4.22395	-2.31791	4.22478	-1.82819	4.2227	-1.76287		4.22062	4.56762	4.22333	2.64454	4.22353	4.15754	4.22395	6.14452	4.22562	9.21965
	4.22917	-1.72234	4.2302	-2.28214	4.23062	-2.28071	4.23145	-1.79529	4.22937	-1.73426		4.22728	4.57811	4.23	2.63214	4.2302	4.17852	4.23062	6.15788	4.23228	9.28497
	4.23583	-1.70898	4.23687	-2.23875	4.23728	-2.25163	4.23812	-1.77288	4.23603	-1.70326		4.23395	4.57144	4.23667	2.62403	4.23687	4.19569	4.23728	6.1717	4.23895	9.33981
	4.2425	-1.69659	4.24353	-2.19917	4.24395	-2.21825	4.24478	-1.75714	4.2427	-1.66845		4.24062	4.55427	4.24333	2.61211	4.24353	4.20761	4.24395	6.18696	4.24562	9.39035
	4.24917	-1.67704	4.2502	-2.16627	4.25062	-2.18105	4.25145	-1.73998	4.24937	-1.63126		4.24728	4.52757	4.25	2.59781	4.2502	4.21762	4.25062	6.20222	4.25228	9.43661
	4.25583	-1.65129	4.25687	-2.13242	4.25728	-2.15006	4.25812	-1.72043	4.25603	-1.59788		4.25395	4.49133	4.25667	2.58493	4.25687	4.22525	4.25728	6.2108	4.25895	9.47237
	4.2625	-1.62363	4.26353	-2.09475	4.26395	-2.12526	4.26478	-1.70517	4.2627	-1.57738		4.26062	4.44984	4.26333	2.57444	4.26353	4.22573	4.26395	6.21986	4.26562	9.49812
	4.26917	-1.6017	4.2702	-2.05708	4.27062	-2.09475	4.27145	-1.69086	4.26937	-1.57022		4.26728	4.41027	4.27	2.55823	4.2702	4.22096	4.27062	6.2294	4.27228	9.52339
	4.27583	-1.57881	4.27687	-2.01941	4.27728	-2.05946	4.27812	-1.66607	4.27603	-1.56212		4.27395	4.3788	4.27667	2.53057	4.27687	4.21524	4.27728	6.23035	4.27895	9.55486
	4.2825	-1.55544	4.28353	-1.9784	4.28395	-2.02751	4.28478	-1.63412	4.2827	-1.55115		4.28062	4.34923	4.28333	2.49672	4.28353	4.21333	4.28395	6.21891	4.28562	9.59063
	4.28917	-1.53923	4.2902	-1.93596	4.29062	-2.0051	4.29145	-1.60742	4.28937	-1.53637		4.28728	4.31776	4.29	2.45905	4.2902	4.21619	4.29062	6.21033	4.29228	9.62639
	4.29583	-1.5316	4.29687	-1.89734	4.29728	-1.98364	4.29812	-1.58501	4.29603	-1.51396		4.29395	4.27961	4.29667	2.41995	4.29687	4.21953	4.29728	6.2151	4.29895	9.67073
	4.3025	-1.52349	4.30353	-1.85919	4.30395	-1.95932	4.30478	-1.55735	4.3027	-1.47629		4.30062	4.23622	4.30333	2.38132	4.30353	4.22716	4.30395	6.22797	4.30562	9.72271
	4.30917	-1.50681	4.3102	-1.81627	4.31062	-1.93405	4.31145	-1.52206	4.30937	-1.42717		4.30728	4.19283	4.31	2.34985	4.3102	4.23527	4.31062	6.23894	4.31228	9.77612
	4.31583	-1.48773	4.31687	-1.77145	4.31728	-1.9083	4.31812	-1.48869	4.31603	-1.3833		4.31395	4.15039	4.31667	2.32697	4.31687	4.24004	4.31728	6.25324	4.31895	9.8238
	4.3225	-1.46627	4.32353	-1.73426	4.32395	-1.87874	4.32478	-1.46103	4.3227	-1.34277		4.32062	4.1132	4.32333	2.31457	4.32353	4.24099	4.32395	6.27422	4.32562	9.86481
	4.32917	-1.44053	4.3302	-1.69992	4.33062	-1.84202	4.33145	-1.43194	4.32937	-1.30844		4.32728	4.07982	4.33	2.31409	4.3302	4.24147	4.33062	6.29663	4.33228	9.90677
	4.33583	-1.40762	4.33687	-1.65796	4.33728	-1.80387	4.33812	-1.40142	4.33603	-1.27411		4.33395	4.04549	4.33667	2.32363	4.33687	4.2491	4.33728	6.31475	4.33895	9.94158
	4.3425	-1.37138	4.34353	-1.6098	4.34395	-1.76668	4.34478	-1.3752	4.3427	-1.23978		4.34062	4.0102	4.34333	2.33364	4.34353	4.25673	4.34395	6.32858	4.34562	9.97162
	4.34917	-1.33753	4.3502	-1.56975	4.35062	-1.72377	4.35145	-1.35708	4.34937	-1.19781		4.34728	3.97539	4.35	2.3365	4.3502	4.26054	4.35062	6.34384	4.35228	10.0026
	4.35583	-1.30272	4.35687	-1.54114	4.35728	-1.67608	4.35812	-1.33753	4.35603	-1.14632		4.35395	3.94487	4.35667	2.3365	4.35687	4.26102	4.35728	6.36005	4.35895	10.0384
	4.3625	-1.27029	4.36353	-1.50633	4.36395	-1.63031	4.36478	-1.31035	4.3627	-1.09768		4.36062	3.91054	4.36333	2.33316	4.36353	4.25577	4.36395	6.37245	4.36562	10.0737
	4.36917	-1.24121	4.3702	-1.45721	4.37062	-1.59073	4.37145	-1.27888	4.36937	-1.05095		4.36728	3.87049	4.37	2.32887	4.3702	4.2448	4.37062	6.37722	4.37228	10.1013
	4.37583	-1.2145	4.37687	-1.40905	4.37728	-1.55306	4.37812	-1.24598	4.37603	-1.00613		4.37395	3.82948	4.37667	2.32029	4.37687	4.23098	4.37728	6.37913	4.37895	10.1271
	4.3825	-1.18208	4.38353	-1.37615	4.38395	-1.513	4.38478	-1.20497	4.3827	-0.964165		4.38062	3.79419	4.38333	2.31504	4.38353	4.22621	4.38395	6.38342	4.38562	10.1552
	4.38917	-1.1425	4.3902	-1.3485	4.39062	-1.47581	4.39145	-1.15538	4.38937	-0.93174		4.38728	3.76081	4.39	2.31838	4.3902	4.23574	4.39062	6.38342	4.39228	10.1748
	4.39583	-1.10435	4.39687	-1.3175	4.39728	-1.44005	4.39812	-1.10817	4.39603	-0.906467		4.39395	3.72267	4.39667	2.32553	4.39687	4.24814	4.39728	6.37817	4.39895	10.181
	4.4025	-1.06478	4.40353	-1.28841	4.40395	-1.39999	4.40478	-1.0705	4.4027	-0.874996		4.40062	3.68786	4.40333	2.33364	4.40353	4.25386	4.40395	6.37341	4.40562	10.1738
	4.40917	-1.02282	4.4102	-1.26886	4.41062	-1.35708	4.41145	-1.03283	4.40937	-0.830173		4.40728	3.66449	4.41	2.33746	4.4102	4.25482	4.41062	6.36959	4.41228	10.1557
	4.41583	-0.9799	4.41687	-1.2455	4.41728	-1.31035	4.41812	-0.987053	4.41603	-0.77486		4.41395	3.65162	4.41667	2.34413	4.41687	4.25529	4.41728	6.36387	4.41895	10.1295
	4.4225	-0.943661	4.42353	-1.20449	4.42395	-1.26028	4.42478	-0.94223	4.4227	-0.710487		4.42062	3.64065	4.42333	2.35605	4.42353	4.25243	4.42395	6.35099	4.42562	10.0932
	4.42917	-0.911713	4.4302	-1.15013	4.43062	-1.20354	4.43145	-0.90313	4.42937	-0.637054		4.42728	3.63111	4.43	2.36988	4.4302	4.24099	4.43062	6.34098	4.43228	10.0527
	4.43583	-0.873089	4.43687	-1.09053	4.43728	-1.14202	4.43812	-0.858784	4.43603	-0.556469		4.43395	3.62968	4.43667	2.38514	4.43687	4.23098	4.43728	6.33526	4.43895	10.0031
	4.4425	-0.824451	4.44353	-1.02854	4.44395	-1.07861	4.44478	-0.801563	4.4427	-0.480175		4.44062	3.62778	4.44333	2.39944	4.44353	4.22907	4.44395	6.3262	4.44562	9.93824
	4.44917	-0.769138	4.4502	-0.963211	4.45062	-1.00946	4.45145	-0.740528	4.44937	-0.41151		4.44728	3.62444	4.45	2.41709	4.4502	4.22859	4.45062	6.31475	4.45228	9.86719
	4.45583	-0.716209	4.45687	-0.898361	4.45728	-0.931263	4.45812	-0.686169	4.45603	-0.343323		4.45395	3.61776	4.45667	2.43378	4.45687	4.22049	4.45728	6.30045	4.45895	9.79519
	4.4625	-0.662327	4.46353	-0.836372	4.46395	-0.848293	4.46478	-0.635624	4.4627	-0.276566		4.46062	3.61586	4.46333	2.45285	4.46353	4.20523	4.46395	6.28376	4.46562	9.72462
	4.46917	-0.605106	4.4702	-0.77486	4.47062	-0.767708	4.47145	-0.576496	4.46937	-0.217438		4.46728	3.62015	4.47	2.47478	4.4702	4.18901	4.47062	6.25849	4.47228	9.63926
	4.47583	-0.54884	4.47687	-0.709057	4.47728	-0.688553	4.47812	-0.513077	4.47603	-0.166893		4.47395	3.62396	4.47667	2.49624	4.47687	4.17471	4.47728	6.22559	4.47895	9.54008
	4.4825	-0.498295	4.48353	-0.64373	4.48395	-0.607014	4.48478	-0.449657	4.4827	-0.112057		4.48062	3.63159	4.48333	2.51198	4.48353	4.16183	4.48395	6.19316	4.48562	9.43661
	4.48917	-0.447273	4.4902	-0.582218	4.49062	-0.526428	4.49145	-0.385284	4.48937	-0.0481606		4.48728	3.64256	4.49	2.52485	4.4902	4.15564	4.49062	6.1574	4.49228	9.3298
	4.49583	-0.387669	4.49687	-0.521183	4.49728	-0.456333	4.49812	-0.315666	4.49603	0.0152588		4.49395	3.65496	4.49667	2.54631	4.49687	4.15564	4.49728	6.1183	4.49895	9.20916
	4.5025	-0.322819	4.50353	-0.458241	4.50395	-0.394344	4.50478	-0.241756	4.5027	0.0786781		4.50062	3.66163	4.50333	2.56824	4.50353	4.15564	4.50395	6.07967	4.50562	9.06754
	4.50917	-0.260353	4.5102	-0.395775	4.51062	-0.325203	4.51145	-0.169754	4.50937	0.152111		4.50728	3.66592	4.51	2.58636	4.5102	4.15611	4.51062	6.04391	4.51228	8.92067
	4.51583	-0.198841	4.51687	-0.331402	4.51728	-0.239849	4.51812	-0.0977516	4.51603	0.240326		4.51395	3.67785	4.51667	2.60639	4.51687	4.15993	4.51728	6.00624	4.51895	8.77571
	4.5225	-0.133991	4.52353	-0.260353	4.52395	-0.147343	4.52478	-0.0214577	4.5227	0.337124		4.52062	3.6931	4.52333	2.6412	4.52353	4.16851	4.52395	5.96619	4.52562	8.62932
	4.52917	-0.0720024	4.5302	-0.187874	4.53062	-0.0596046	4.53145	0.0576973	4.52937	0.435829		4.52728	3.70455	4.53	2.67887	4.5302	4.16946	4.53062	5.92947	4.53228	8.48293
	4.53583	-0.0157356	4.53687	-0.121593	4.53728	0.0243187	4.53812	0.139236	4.53603	0.532627		4.53395	3.71218	4.53667	2.707	4.53687	4.16088	4.53728	5.89943	4.53895	8.33988
	4.5425	0.0433922	4.54353	-0.058651	4.54395	0.107765	4.54478	0.221729	4.5427	0.623703		4.54062	3.72362	4.54333	2.738	4.54353	4.14991	4.54395	5.86271	4.54562	8.20208
	4.54917	0.11158	4.5502	0.00619888	4.55062	0.18692	4.55145	0.303268	4.54937	0.706673		4.54728	3.73268	4.55	2.77948	4.5502	4.14467	4.55062	5.8136	4.55228	8.06475
	4.55583	0.185013	4.55687	0.0691414	4.55728	0.258446	4.55812	0.380993	4.55603	0.780106		4.55395	3.73459	4.55667	2.8162	4.55687	4.14085	4.55728	5.76305	4.55895	7.93314
	4.5625	0.257969	4.56353	0.128269	4.56395	0.331879	4.56478	0.452518	4.5627	0.84877		4.56062	3.73411	4.56333	2.8367	4.56353	4.12941	4.56395	5.71442	4.56562	7.81536
	4.56917	0.334263	4.5702	0.193596	4.57062	0.416279	4.57145	0.524521	4.56937	0.915051		4.56728	3.74269	4.57	2.85244	4.5702	4.12226	4.57062	5.66292	4.57228	7.69901
	4.57583	0.417233	4.57687	0.269413	4.57728	0.512123	4.57812	0.599384	4.57603	0.982285		4.57395	3.76225	4.57667	2.87533	4.57687	4.12846	4.57728	5.60331	4.57895	7.57885
	4.5825	0.498772	4.58353	0.348568	4.58395	0.609398	4.58478	0.677109	4.5827	1.05524		4.58062	3.7837	4.58333	2.88868	4.58353	4.14324	4.58395	5.55134	4.58562	7.46202
	4.58917	0.569344	4.5902	0.422478	4.59062	0.704765	4.59145	0.757694	4.58937	1.13344		4.58728	3.80516	4.59	2.89249	4.5902	4.15659	4.59062	5.51033	4.59228	7.36141
	4.59583	0.63467	4.59687	0.489712	4.59728	0.792503	4.59812	0.841618	4.59603	1.21498		4.59395	3.8271	4.59667	2.90585	4.59687	4.17328	4.59728	5.47123	4.59895	7.27367
	4.6025	0.702381	4.60353	0.557899	4.60395	0.873089	4.60478	0.926971	4.6027	1.2908		4.60062	3.84951	4.60333	2.94018	4.60353	4.19521	4.60395	5.42641	4.60562	7.18498
	4.60917	0.772476	4.6102	0.62418	4.61062	0.95129	4.61145	1.01137	4.60937	1.36089		4.60728	3.8681	4.61	2.98452	4.6102	4.21619	4.61062	5.37968	4.61228	7.09486
	4.61583	0.845432	4.61687	0.680923	4.61728	1.03426	4.61812	1.08862	4.61603	1.4267		4.61395	3.88575	4.61667	3.02505	4.61687	4.2305	4.61728	5.33676	4.61895	7.00951
	4.6225	0.927448	4.62353	0.731468	4.62395	1.12057	4.62478	1.15728	4.6227	1.48678		4.62062	3.90863	4.62333	3.06511	4.62353	4.24385	4.62395	5.29242	4.62562	6.93464
	4.62917	1.01566	4.6302	0.787735	4.63062	1.20115	4.63145	1.2207	4.62937	1.54066		4.62728	3.93534	4.63	3.10946	4.6302	4.26483	4.63062	5.25045	4.63228	6.86073
	4.63583	1.09911	4.63687	0.855446	4.63728	1.27554	4.63812	1.2784	4.63603	1.59121		4.63395	3.96013	4.63667	3.15666	4.63687	4.28438	4.63728	5.21326	4.63895	6.79111
	4.6425	1.17159	4.64353	0.918388	4.64395	1.34659	4.64478	1.33228	4.6427	1.64747		4.64062	3.98445	4.64333	3.20053	4.64353	4.30536	4.64395	5.1837	4.64562	6.73389
	4.64917	1.23835	4.6502	0.974178	4.65062	1.41716	4.65145	1.38664	4.64937	1.70994		4.64728	4.00829	4.65	3.23868	4.6502	4.33445	4.65062	5.15509	4.65228	6.69241
	4.65583	1.30033	4.65687	1.03331	4.65728	1.48153	4.65812	1.44768	4.65603	1.77288		4.65395	4.02737	4.65667	3.27635	4.65687	4.37498	4.65728	5.12171	4.65895	6.65617
	4.6625	1.35422	4.66353	1.10197	4.66395	1.54066	4.66478	1.5192	4.6627	1.83249		4.66062	4.04215	4.66333	3.3145	4.66353	4.41456	4.66395	5.08833	4.66562	6.61469
	4.66917	1.40572	4.6702	1.16348	4.67062	1.59836	4.67145	1.59311	4.66937	1.89209		4.66728	4.0617	4.67	3.3555	4.6702	4.44651	4.67062	5.05877	4.67228	6.57558
	4.67583	1.46627	4.67687	1.21212	4.67728	1.66035	4.67812	1.67036	4.67603	1.95122		4.67395	4.09174	4.67667	3.39842	4.67687	4.48036	4.67728	5.03731	4.67895	6.54459
	4.6825	1.53399	4.68353	1.26505	4.68395	1.72138	4.68478	1.7519	4.6827	2.00415		4.68062	4.12083	4.68333	3.44849	4.68353	4.51946	4.68395	5.02348	4.68562	6.52122
	4.68917	1.60265	4.6902	1.33276	4.69062	1.77574	4.69145	1.82915	4.68937	2.05278		4.68728	4.14419	4.69	3.50523	4.6902	4.55809	4.69062	5.01633	4.69228	6.50311
	4.69583	1.67084	4.69687	1.40619	4.69728	1.8301	4.69812	1.89686	4.69603	2.10524		4.69395	4.16708	4.69667	3.56197	4.69687	4.59242	4.69728	5.0149	4.69895	6.49357
	4.7025	1.74475	4.70353	1.47724	4.70395	1.89161	4.70478	1.95217	4.7027	2.16484		4.70062	4.19617	4.70333	3.62253	4.70353	4.62723	4.70395	5.01585	4.70562	6.49357
	4.70917	1.82009	4.7102	1.54877	4.71062	1.96218	4.71145	2.00462	4.70937	2.21682		4.70728	4.22764	4.71	3.6869	4.7102	4.6649	4.71062	5.01728	4.71228	6.49261
	4.71583	1.8878	4.71687	1.62411	4.71728	2.03323	4.71812	2.05374	4.71603	2.25782		4.71395	4.25434	4.71667	3.74937	4.71687	4.70114	4.71728	5.02396	4.71895	6.48499
	4.7225	1.95408	4.72353	1.6923	4.72395	2.10571	4.72478	2.10047	4.7227	2.29406		4.72062	4.28438	4.72333	3.79801	4.72353	4.73642	4.72395	5.03445	4.72562	6.47497
	4.72917	2.02227	4.7302	1.74999	4.73062	2.17962	4.73145	2.15101	4.72937	2.33221		4.72728	4.32396	4.73	3.83759	4.7302	4.776	4.73062	5.04971	4.73228	6.47163
	4.73583	2.09045	4.73687	1.80483	4.73728	2.25019	4.73812	2.21157	4.73603	2.36082		4.73395	4.37117	4.73667	3.88384	4.73687	4.82035	4.73728	5.07021	4.73895	6.47211
	4.7425	2.14958	4.74353	1.85728	4.74395	2.31171	4.74478	2.28167	4.7427	2.37799		4.74062	4.41647	4.74333	3.93724	4.74353	4.86469	4.74395	5.09834	4.74562	6.47831
	4.74917	2.20299	4.7502	1.90926	4.75062	2.36607	4.75145	2.35224	4.74937	2.40135		4.74728	4.4589	4.75	3.99113	4.7502	4.90999	4.75062	5.12886	4.75228	6.49977
	4.75583	2.25592	4.75687	1.95932	4.75728	2.41852	4.75812	2.42043	4.75603	2.43759		4.75395	4.50468	4.75667	4.04692	4.75687	4.96483	4.75728	5.14841	4.75895	6.53696
	4.7625	2.30885	4.76353	2.01797	4.76395	2.46763	4.76478	2.48957	4.7627	2.47908		4.76062	4.55427	4.76333	4.11367	4.76353	5.0292	4.76395	5.15604	4.76562	6.57701
	4.76917	2.36082	4.7702	2.08092	4.77062	2.51579	4.77145	2.55442	4.76937	2.51102		4.76728	4.60672	4.77	4.1914	4.7702	5.08928	4.77062	5.16415	4.77228	6.61087
	4.77583	2.40898	4.77687	2.1348	4.77728	2.57015	4.77812	2.61068	4.77603	2.5425		4.77395	4.65965	4.77667	4.26769	4.77687	5.14221	4.77728	5.17941	4.77895	6.64425
	4.7825	2.45523	4.78353	2.18153	4.78395	2.63453	4.78478	2.65551	4.7827	2.58303		4.78062	4.71735	4.78333	4.33922	4.78353	5.19896	4.78395	5.19848	4.78562	6.68049
	4.78917	2.49958	4.7902	2.22874	4.79062	2.70033	4.79145	2.69413	4.78937	2.6269		4.78728	4.77457	4.79	4.40788	4.7902	5.25808	4.79062	5.21612	4.79228	6.71244
	4.79583	2.54488	4.79687	2.27976	4.79728	2.76136	4.79812	2.73132	4.79603	2.66457		4.79395	4.82416	4.79667	4.47035	4.79687	5.31197	4.79728	5.24235	4.79895	6.74152
	4.8025	2.58827	4.80353	2.32172	4.80395	2.81715	4.80478	2.76661	4.8027	2.69461		4.80062	4.86326	4.80333	4.52852	4.80353	5.35822	4.80395	5.28383	4.80562	6.77538
	4.80917	2.63071	4.8102	2.35367	4.81062	2.86865	4.81145	2.80857	4.80937	2.72179		4.80728	4.8995	4.81	4.58717	4.8102	5.40924	4.81062	5.32532	4.81228	6.81829
	4.81583	2.67506	4.81687	2.38943	4.81728	2.90632	4.81812	2.85482	4.81603	2.7442		4.81395	4.93717	4.81667	4.65155	4.81687	5.47361	4.81728	5.36156	4.81895	6.87122
	4.8225	2.72083	4.82353	2.43282	4.82395	2.92921	4.82478	2.90346	4.8227	2.75946		4.82062	4.9715	4.82333	4.7164	4.82353	5.53656	4.82395	5.39303	4.82562	6.92987
	4.82917	2.76804	4.8302	2.47717	4.83062	2.94971	4.83145	2.94971	4.82937	2.77567		4.82728	5.00488	4.83	4.77791	4.8302	5.60045	4.83062	5.42736	4.83228	6.99854
	4.83583	2.81811	4.83687	2.51961	4.83728	2.97928	4.83812	2.99501	4.83603	2.79665		4.83395	5.04398	4.83667	4.83894	4.83687	5.66721	4.83728	5.45645	4.83895	7.07436
	4.8425	2.87342	4.84353	2.56777	4.84395	3.01647	4.84478	3.03507	4.8427	2.82001		4.84062	5.09596	4.84333	4.89855	4.84353	5.73635	4.84395	5.47934	4.84562	7.15351
	4.84917	2.92826	4.8502	2.62213	4.85062	3.05271	4.85145	3.06416	4.84937	2.84576		4.84728	5.15509	4.85	4.95481	4.8502	5.79929	4.85062	5.51128	4.85228	7.23171
	4.85583	2.98119	4.85687	2.67267	4.85728	3.09467	4.85812	3.08609	4.85603	2.87962		4.85395	5.21183	4.85667	5.00536	4.85687	5.85175	4.85728	5.5542	4.85895	7.3061
	4.8625	3.03459	4.86353	2.71749	4.86395	3.14426	4.86478	3.10564	4.8627	2.91204		4.86062	5.26428	4.86333	5.05257	4.86353	5.90849	4.86395	5.60284	4.86562	7.37953
	4.86917	3.0899	4.8702	2.76947	4.87062	3.19338	4.87145	3.13091	4.86937	2.93064		4.86728	5.31483	4.87	5.10311	4.8702	5.96857	4.87062	5.64861	4.87228	7.44915
	4.87583	3.13616	4.87687	2.82621	4.87728	3.23009	4.87812	3.15714	4.87603	2.94352		4.87395	5.36633	4.87667	5.16224	4.87687	6.02388	4.87728	5.70059	4.87895	7.51638
	4.8825	3.16954	4.88353	2.87724	4.88395	3.26204	4.88478	3.18575	4.8827	2.95734		4.88062	5.41306	4.88333	5.22661	4.88353	6.06918	4.88395	5.76401	4.88562	7.57933
	4.88917	3.20101	4.8902	2.91967	4.89062	3.30067	4.89145	3.21245	4.88937	2.96974		4.88728	5.4574	4.89	5.29194	4.8902	6.11162	4.89062	5.82695	4.89228	7.6499
	4.89583	3.23391	4.89687	2.96259	4.89728	3.34549	4.89812	3.23772	4.89603	2.97499		4.89395	5.50365	4.89667	5.35631	4.89687	6.15406	4.89728	5.88512	4.89895	7.72238
	4.9025	3.2649	4.90353	3.01027	4.90395	3.39031	4.90478	3.26157	4.9027	2.98023		4.90062	5.55515	4.90333	5.42307	4.90353	6.19364	4.90395	5.93996	4.90562	7.792
	4.90917	3.28875	4.9102	3.05176	4.91062	3.43609	4.91145	3.28207	4.90937	2.99692		4.90728	5.6057	4.91	5.49173	4.9102	6.23083	4.91062	5.99957	4.91228	7.85875
	4.91583	3.3145	4.91687	3.08847	4.91728	3.48759	4.91812	3.29924	4.91603	3.02172		4.91395	5.65147	4.91667	5.55658	4.91687	6.27136	4.91728	6.05822	4.91895	7.91979
	4.9225	3.3493	4.92353	3.12662	4.92395	3.53289	4.92478	3.31211	4.9227	3.04747		4.92062	5.68962	4.92333	5.61428	4.92353	6.32	4.92395	6.10685	4.92562	7.97606
	4.92917	3.38554	4.9302	3.16525	4.93062	3.56483	4.93145	3.32546	4.92937	3.07035		4.92728	5.71775	4.93	5.66483	4.9302	6.37341	4.93062	6.14595	4.93228	8.02183
	4.93583	3.41988	4.93687	3.19576	4.93728	3.58963	4.93812	3.34263	4.93603	3.09229		4.93395	5.74398	4.93667	5.71203	4.93687	6.43158	4.93728	6.17838	4.93895	8.07333
	4.9425	3.45182	4.94353	3.21722	4.94395	3.61967	4.94478	3.36456	4.9427	3.12185		4.94062	5.78022	4.94333	5.75876	4.94353	6.49071	4.94395	6.2089	4.94562	8.13627
	4.94917	3.48568	4.9502	3.23868	4.95062	3.65353	4.95145	3.39079	4.94937	3.15475		4.94728	5.83744	4.95	5.80597	4.9502	6.54888	4.95062	6.24037	4.95228	8.20971
	4.95583	3.51477	4.95687	3.26157	4.95728	3.68834	4.95812	3.41749	4.95603	3.18384		4.95395	5.90134	4.95667	5.85079	4.95687	6.59895	4.95728	6.27708	4.95895	8.28791
	4.9625	3.53479	4.96353	3.28541	4.96395	3.73125	4.96478	3.4399	4.9627	3.20911		4.96062	5.97239	4.96333	5.89609	4.96353	6.64043	4.96395	6.32048	4.96562	8.37374
	4.96917	3.55244	4.9702	3.31593	4.97062	3.78656	4.97145	3.45564	4.96937	3.23582		4.96728	6.04916	4.97	5.9433	4.9702	6.67858	4.97062	6.36625	4.97228	8.46815
	4.97583	3.57151	4.97687	3.35836	4.97728	3.83615	4.97812	3.46804	4.97603	3.2649		4.97395	6.12307	4.97667	5.99623	4.97687	6.71196	4.97728	6.41537	4.97895	8.56352
	4.9825	3.58963	4.98353	3.40557	4.98395	3.86858	4.98478	3.47662	4.9827	3.29018		4.98062	6.18601	4.98333	6.0482	4.98353	6.742	4.98395	6.46687	4.98562	8.65412
	4.98917	3.59964	4.9902	3.44801	4.99062	3.8929	4.99145	3.48473	4.98937	3.31259		4.98728	6.23941	4.99	6.09922	4.9902	6.7687	4.99062	6.5136	4.99228	8.73995
	4.99583	3.60632	4.99687	3.48616	4.99728	3.92342	4.99812	3.49808	4.99603	3.33118		4.99395	6.29711	4.99667	6.15263	4.99687	6.7997	4.99728	6.54745	4.99895	8.82959
	5.0025	3.61586	5.00353	3.52383	5.00395	3.95393	5.00478	3.51954	5.0027	3.34549		5.00062	6.3529	5.00333	6.21033	5.00353	6.84261	5.00395	6.57177	5.00562	8.91733
	5.00917	3.62825	5.0102	3.55673	5.01062	3.97587	5.01145	3.54385	5.00937	3.36123		5.00728	6.40202	5.01	6.2623	5.0102	6.89411	5.01062	6.60419	5.01228	8.99744
	5.01583	3.64113	5.01687	3.57723	5.01728	3.9978	5.01812	3.56722	5.01603	3.38984		5.01395	6.45018	5.01667	6.29663	5.01687	6.94084	5.01728	6.64902	5.01895	9.06992
	5.0225	3.66068	5.02353	3.5944	5.02395	4.02927	5.02478	3.59201	5.0227	3.42655		5.02062	6.49166	5.02333	6.31809	5.02353	6.97947	5.02395	6.69718	5.02562	9.14001
	5.02917	3.69215	5.0302	3.61872	5.03062	4.06218	5.03145	3.61919	5.02937	3.45373		5.02728	6.51884	5.03	6.33144	5.0302	7.01046	5.03062	6.74534	5.03228	9.21535
	5.03583	3.73173	5.03687	3.65114	5.03728	4.08125	5.03812	3.64017	5.03603	3.46804		5.03395	6.53267	5.03667	6.34289	5.03687	7.03764	5.03728	6.7997	5.03895	9.29165
	5.0425	3.76749	5.04353	3.68261	5.04395	4.08745	5.04478	3.65686	5.0427	3.48043		5.04062	6.55174	5.04333	6.35338	5.04353	7.05099	5.04395	6.85978	5.04562	9.36937
	5.04917	3.79372	5.0502	3.70979	5.05062	4.09412	5.05145	3.67928	5.04937	3.49903		5.04728	6.58894	5.05	6.37007	5.0502	7.05481	5.05062	6.90937	5.05228	9.44567
	5.05583	3.81517	5.05687	3.73793	5.05728	4.10748	5.05812	3.7055	5.05603	3.51048		5.05395	6.63567	5.05667	6.40011	5.05687	7.05814	5.05728	6.94466	5.05895	9.52005
	5.0625	3.83806	5.06353	3.75938	5.06395	4.1256	5.06478	3.72744	5.0627	3.51572		5.06062	6.68812	5.06333	6.43444	5.06353	7.06577	5.06395	6.9766	5.06562	9.59396
	5.06917	3.86	5.0702	3.76701	5.07062	4.14467	5.07145	3.74317	5.06937	3.52955		5.06728	6.74868	5.07	6.46877	5.0702	7.07722	5.07062	7.01189	5.07228	9.66454
	5.07583	3.87621	5.07687	3.76272	5.07728	4.1666	5.07812	3.76654	5.07603	3.5615		5.07395	6.81114	5.07667	6.49643	5.07687	7.08723	5.07728	7.04384	5.07895	9.72891
	5.0825	3.89242	5.08353	3.76081	5.08395	4.19235	5.08478	3.79372	5.0827	3.59964		5.08062	6.86598	5.08333	6.51789	5.08353	7.10011	5.08395	7.06434	5.08562	9.78565
	5.08917	3.91245	5.0902	3.76797	5.09062	4.22096	5.09145	3.81613	5.08937	3.63111		5.08728	6.90269	5.09	6.53458	5.0902	7.10583	5.09062	7.08628	5.09228	9.84573
	5.09583	3.92962	5.09687	3.77989	5.09728	4.25434	5.09812	3.8352	5.09603	3.66497		5.09395	6.92797	5.09667	6.54411	5.09687	7.1044	5.09728	7.10917	5.09895	9.91488
	5.1025	3.93629	5.10353	3.79562	5.10395	4.282	5.10478	3.8619	5.1027	3.69978		5.10062	6.94609	5.10333	6.54697	5.10353	7.09772	5.10395	7.13015	5.10562	9.98592
	5.10917	3.93438	5.1102	3.81947	5.11062	4.29678	5.11145	3.90005	5.10937	3.72791		5.10728	6.95658	5.11	6.53839	5.1102	7.08437	5.11062	7.14302	5.11228	10.0493
	5.11583	3.93105	5.11687	3.84474	5.11728	4.30441	5.11812	3.93295	5.11603	3.74842		5.11395	6.96135	5.11667	6.52647	5.11687	7.06291	5.11728	7.15542	5.11895	10.1075
	5.1225	3.93152	5.12353	3.86333	5.12395	4.31967	5.12478	3.96156	5.1227	3.77655		5.12062	6.96898	5.12333	6.51503	5.12353	7.03907	5.12395	7.17211	5.12562	10.1657
	5.12917	3.93534	5.1302	3.87526	5.13062	4.34303	5.13145	3.9897	5.12937	3.81041		5.12728	6.98853	5.13	6.50692	5.1302	7.02238	5.13062	7.18403	5.13228	10.2186
	5.13583	3.9444	5.13687	3.88765	5.13728	4.35972	5.13812	4.02451	5.13603	3.83949		5.13395	7.01141	5.13667	6.51026	5.13687	7.01189	5.13728	7.19595	5.13895	10.2582
	5.1425	3.95298	5.14353	3.90053	5.14395	4.36831	5.14478	4.05502	5.1427	3.86047		5.14062	7.02953	5.14333	6.52218	5.14353	6.99568	5.14395	7.2155	5.14562	10.2825
	5.14917	3.96395	5.1502	3.91102	5.15062	4.3869	5.15145	4.07839	5.14937	3.88575		5.14728	7.03955	5.15	6.53839	5.1502	6.97231	5.15062	7.23934	5.15228	10.3059
	5.15583	3.97968	5.15687	3.92342	5.15728	4.42076	5.15812	4.09651	5.15603	3.91483		5.15395	7.04813	5.15667	6.54745	5.15687	6.95276	5.15728	7.25555	5.15895	10.3316
	5.1625	3.99637	5.16353	3.94487	5.16395	4.45223	5.16478	4.11177	5.1627	3.93629		5.16062	7.05385	5.16333	6.55079	5.16353	6.93512	5.16395	7.26318	5.16562	10.3579
	5.16917	4.00639	5.1702	3.97062	5.17062	4.46892	5.17145	4.1256	5.16937	3.94917		5.16728	7.05433	5.17	6.54888	5.1702	6.91366	5.17062	7.27034	5.17228	10.3827
	5.17583	4.00877	5.17687	3.99399	5.17728	4.4837	5.17812	4.1337	5.17603	3.9649		5.17395	7.05194	5.17667	6.53648	5.17687	6.88696	5.17728	7.27844	5.17895	10.4122
	5.1825	4.01402	5.18353	4.01068	5.18395	4.50897	5.18478	4.14371	5.1827	3.98922		5.18062	7.05338	5.18333	6.51598	5.18353	6.8655	5.18395	7.27558	5.18562	10.448
	5.18917	4.02451	5.1902	4.02927	5.19062	4.53472	5.19145	4.1604	5.18937	4.00972		5.18728	7.05624	5.19	6.49309	5.1902	6.85549	5.19062	7.26891	5.19228	10.4771
	5.19583	4.03023	5.19687	4.04453	5.19728	4.55189	5.19812	4.18615	5.19603	4.02451		5.19395	7.05338	5.19667	6.47211	5.19687	6.84452	5.19728	7.26748	5.19895	10.5023
	5.2025	4.03166	5.20353	4.04644	5.20395	4.56429	5.20478	4.21762	5.2027	4.03643		5.20062	7.04193	5.20333	6.45113	5.20353	6.82926	5.20395	7.27129	5.20562	10.5319
	5.20917	4.03881	5.2102	4.035	5.21062	4.58002	5.21145	4.2491	5.20937	4.05073		5.20728	7.02286	5.21	6.42824	5.2102	6.8121	5.21062	7.27654	5.21228	10.5691
	5.21583	4.05502	5.21687	4.02403	5.21728	4.5929	5.21812	4.27961	5.21603	4.05979		5.21395	6.99425	5.21667	6.41394	5.21687	6.79874	5.21728	7.2813	5.21895	10.6044
	5.2225	4.07028	5.22353	4.02832	5.22395	4.59623	5.22478	4.29916	5.2227	4.06456		5.22062	6.95562	5.22333	6.40774	5.22353	6.78587	5.22395	7.28893	5.22562	10.6401
	5.22917	4.07887	5.2302	4.03786	5.23062	4.59719	5.23145	4.30584	5.22937	4.07267		5.22728	6.91938	5.23	6.40583	5.2302	6.77252	5.23062	7.29561	5.23228	10.6874
	5.23583	4.09222	5.23687	4.04644	5.23728	4.60148	5.23812	4.30679	5.23603	4.08649		5.23395	6.8903	5.23667	6.40535	5.23687	6.76727	5.23728	7.30228	5.23895	10.7427
	5.2425	4.10652	5.24353	4.06075	5.24395	4.60529	5.24478	4.30822	5.2427	4.10318		5.24062	6.86026	5.24333	6.40631	5.24353	6.76918	5.24395	7.31468	5.24562	10.8004
	5.24917	4.11129	5.2502	4.08459	5.25062	4.60768	5.25145	4.30918	5.24937	4.1213		5.24728	6.82402	5.25	6.40583	5.2502	6.77299	5.25062	7.33328	5.25228	10.8552
	5.25583	4.10509	5.25687	4.10748	5.25728	4.61483	5.25812	4.30536	5.25603	4.14467		5.25395	6.78921	5.25667	6.39963	5.25687	6.7749	5.25728	7.35569	5.25895	10.9162
	5.2625	4.09698	5.26353	4.11892	5.26395	4.6277	5.26478	4.31156	5.2627	4.1647		5.26062	6.76012	5.26333	6.39868	5.26353	6.77872	5.26395	7.38096	5.26562	10.982
	5.26917	4.09508	5.2702	4.12512	5.27062	4.63867	5.27145	4.33159	5.26937	4.17566		5.26728	6.72579	5.27	6.41394	5.2702	6.78539	5.27062	7.41339	5.27228	11.0445
	5.27583	4.0946	5.27687	4.13561	5.27728	4.64106	5.27812	4.35305	5.27603	4.18043		5.27395	6.67953	5.27667	6.44302	5.27687	6.78444	5.27728	7.45392	5.27895	11.1094
	5.2825	4.09555	5.28353	4.14658	5.28395	4.63963	5.28478	4.36974	5.2827	4.18758		5.28062	6.63757	5.28333	6.47783	5.28353	6.77586	5.28395	7.49826	5.28562	11.1818
	5.28917	4.10604	5.2902	4.15039	5.29062	4.63772	5.29145	4.3931	5.28937	4.19855		5.28728	6.6061	5.29	6.51884	5.2902	6.77299	5.29062	7.53784	5.29228	11.261
	5.29583	4.12273	5.29687	4.15134	5.29728	4.63104	5.29812	4.42839	5.29603	4.2119		5.29395	6.57845	5.29667	6.57177	5.29687	6.78396	5.29728	7.5798	5.29895	11.3449
	5.3025	4.13513	5.30353	4.15516	5.30395	4.62151	5.30478	4.45795	5.3027	4.22955		5.30062	6.5484	5.30333	6.62899	5.30353	6.80447	5.30395	7.63369	5.30562	11.435
	5.30917	4.14085	5.3102	4.16088	5.31062	4.61245	5.31145	4.47083	5.30937	4.25673		5.30728	6.52122	5.31	6.68287	5.3102	6.82974	5.31062	7.69854	5.31228	11.5376
	5.31583	4.14419	5.31687	4.1666	5.31728	4.61292	5.31812	4.47655	5.31603	4.28629		5.31395	6.50024	5.31667	6.74295	5.31687	6.86359	5.31728	7.76958	5.31895	11.642
	5.3225	4.14801	5.32353	4.17328	5.32395	4.62246	5.32478	4.48656	5.3227	4.31156		5.32062	6.47688	5.32333	6.81686	5.32353	6.90317	5.32395	7.84588	5.32562	11.7407
	5.32917	4.1461	5.3302	4.18806	5.33062	4.6382	5.33145	4.49181	5.32937	4.32968		5.32728	6.44684	5.33	6.89936	5.3302	6.94799	5.33062	7.93839	5.33228	11.8384
	5.33583	4.14133	5.33687	4.20618	5.33728	4.65727	5.33812	4.48322	5.33603	4.34351		5.33395	6.41727	5.33667	6.98376	5.33687	6.99568	5.33728	8.0409	5.33895	11.9452
	5.3425	4.13895	5.34353	4.21953	5.34395	4.66967	5.34478	4.47226	5.3427	4.35638		5.34062	6.39391	5.34333	7.07293	5.34353	7.05338	5.34395	8.14199	5.34562	12.0616
	5.34917	4.13799	5.3502	4.23098	5.35062	4.67348	5.35145	4.46844	5.34937	4.36258		5.34728	6.37436	5.35	7.17688	5.3502	7.1249	5.35062	8.24308	5.35228	12.1708
	5.35583	4.13227	5.35687	4.2367	5.35728	4.66585	5.35812	4.47035	5.35603	4.3664		5.35395	6.35719	5.35667	7.2875	5.35687	7.2093	5.35728	8.35419	5.35895	12.2724
	5.3625	4.1194	5.36353	4.23861	5.36395	4.65059	5.36478	4.47321	5.3627	4.37069		5.36062	6.34241	5.36333	7.4029	5.36353	7.31277	5.36395	8.47626	5.36562	12.3763
	5.36917	4.10891	5.3702	4.23241	5.37062	4.63152	5.37145	4.48418	5.36937	4.37832		5.36728	6.33526	5.37	7.52783	5.3702	7.43341	5.37062	8.60548	5.37228	12.4836
	5.37583	4.10318	5.37687	4.2243	5.37728	4.60863	5.37812	4.50468	5.37603	4.38499		5.37395	6.32668	5.37667	7.66754	5.37687	7.56693	5.37728	8.74138	5.37895	12.5813
	5.3825	4.1008	5.38353	4.22096	5.38395	4.5867	5.38478	4.52566	5.3827	4.38738		5.38062	6.31714	5.38333	7.82347	5.38353	7.70521	5.38395	8.89492	5.38562	12.6705
	5.38917	4.10366	5.3902	4.21762	5.39062	4.56905	5.39145	4.53997	5.38937	4.39405		5.38728	6.31475	5.39	7.98559	5.3902	7.84445	5.39062	9.05895	5.39228	12.764
	5.39583	4.11797	5.39687	4.21429	5.39728	4.55761	5.39812	4.55141	5.39603	4.40598		5.39395	6.32906	5.39667	8.15773	5.39687	7.99417	5.39728	9.22775	5.39895	12.867
	5.4025	4.13847	5.40353	4.21238	5.40395	4.55427	5.40478	4.5619	5.4027	4.42457		5.40062	6.35672	5.40333	8.3437	5.40353	8.15678	5.40395	9.40084	5.40562	12.9704
	5.40917	4.15182	5.4102	4.21524	5.41062	4.55189	5.41145	4.5619	5.40937	4.44555		5.40728	6.38771	5.41	8.5392	5.4102	8.33321	5.41062	9.58586	5.41228	13.0672
	5.41583	4.15564	5.41687	4.22144	5.41728	4.55236	5.41812	4.54903	5.41603	4.4713		5.41395	6.42824	5.41667	8.73804	5.41687	8.52442	5.41728	9.78184	5.41895	13.1617
	5.4225	4.15802	5.42353	4.22573	5.42395	4.5557	5.42478	4.53329	5.4227	4.50039		5.42062	6.48117	5.42333	8.93068	5.42353	8.73137	5.42395	9.9802	5.42562	13.2542
	5.42917	4.16231	5.4302	4.22955	5.43062	4.56285	5.43145	4.5228	5.42937	4.52232		5.42728	6.54078	5.43	9.12285	5.4302	8.95643	5.43062	10.1862	5.43228	13.341
	5.43583	4.1604	5.43687	4.23527	5.43728	4.57144	5.43812	4.51088	5.43603	4.54092		5.43395	6.59847	5.43667	9.32121	5.43687	9.19437	5.43728	10.4103	5.43895	13.4239
	5.4425	4.15277	5.44353	4.23574	5.44395	4.57716	5.44478	4.48942	5.4427	4.55618		5.44062	6.66428	5.44333	9.52959	5.44353	9.44519	5.44395	10.6511	5.44562	13.5064
	5.44917	4.14848	5.4502	4.2305	5.45062	4.58002	5.45145	4.46653	5.44937	4.56429		5.44728	6.75011	5.45	9.7537	5.4502	9.70936	5.45062	10.8976	5.45228	13.5942
	5.45583	4.15468	5.45687	4.21906	5.45728	4.57859	5.45812	4.45271	5.45603	4.5619		5.45395	6.85644	5.45667	9.98974	5.45687	9.98831	5.45728	11.1475	5.45895	13.6805
	5.4625	4.16613	5.46353	4.20809	5.46395	4.57573	5.46478	4.44889	5.4627	4.5557		5.46062	6.98662	5.46333	10.2334	5.46353	10.2792	5.46395	11.4083	5.46562	13.7582
	5.46917	4.17614	5.4702	4.19474	5.47062	4.57859	5.47145	4.45127	5.46937	4.55904		5.46728	7.14016	5.47	10.4837	5.4702	10.5801	5.47062	11.6796	5.47228	13.8326
	5.47583	4.1914	5.47687	4.18043	5.47728	4.58288	5.47812	4.46224	5.47603	4.56762		5.47395	7.31277	5.47667	10.7403	5.47687	10.8895	5.47728	11.9529	5.47895	13.9089
	5.4825	4.21095	5.48353	4.17423	5.48395	4.57907	5.48478	4.48036	5.4827	4.57621		5.48062	7.49874	5.48333	10.9963	5.48353	11.2014	5.48395	12.2266	5.48562	13.9894
	5.48917	4.22716	5.4902	4.17805	5.49062	4.56524	5.49145	4.49419	5.48937	4.58479		5.48728	7.70235	5.49	11.2443	5.4902	11.5108	5.49062	12.5065	5.49228	14.0667
	5.49583	4.23288	5.49687	4.18949	5.49728	4.55236	5.49812	4.49991	5.49603	4.59385		5.49395	7.92885	5.49667	11.4908	5.49687	11.8189	5.49728	12.794	5.49895	14.1492
	5.5025	4.23384	5.50353	4.20094	5.50395	4.54712	5.50478	4.49991	5.5027	4.59766		5.50062	8.17251	5.50333	11.7474	5.50353	12.136	5.50395	13.0839	5.50562	14.2441
	5.50917	4.23288	5.5102	4.21429	5.51062	4.53997	5.51145	4.49753	5.50937	4.59146		5.50728	8.4362	5.51	12.013	5.5102	12.466	5.51062	13.3796	5.51228	14.3476
	5.51583	4.2305	5.51687	4.22668	5.51728	4.52662	5.51812	4.48751	5.51603	4.5805		5.51395	8.7285	5.51667	12.279	5.51687	12.8036	5.51728	13.6862	5.51895	14.4486
	5.5225	4.23479	5.52353	4.23384	5.52395	4.51469	5.52478	4.47416	5.5227	4.57382		5.52062	9.05418	5.52333	12.5508	5.52353	13.145	5.52395	14.0023	5.52562	14.5464
	5.52917	4.25386	5.5302	4.23479	5.53062	4.51517	5.53145	4.46701	5.52937	4.57478		5.52728	9.40609	5.53	12.8331	5.5302	13.4935	5.53062	14.3185	5.53228	14.6489
	5.53583	4.2758	5.53687	4.23574	5.53728	4.5228	5.53812	4.46796	5.53603	4.5805		5.53395	9.77087	5.53667	13.1187	5.53687	13.8512	5.53728	14.6308	5.53895	14.7591
	5.5425	4.29296	5.54353	4.24004	5.54395	4.52662	5.54478	4.47226	5.5427	4.59337		5.54062	10.1485	5.54333	13.3972	5.54353	14.204	5.54395	14.9431	5.54562	14.8787
	5.54917	4.3087	5.5502	4.23861	5.55062	4.52805	5.55145	4.47369	5.54937	4.61245		5.54728	10.5453	5.55	13.6628	5.5502	14.5378	5.55062	15.2493	5.55228	15.0108
	5.55583	4.32682	5.55687	4.23002	5.55728	4.52995	5.55812	4.47989	5.55603	4.6339		5.55395	10.9673	5.55667	13.9198	5.55687	14.8597	5.55728	15.5401	5.55895	15.1596
	5.5625	4.3416	5.56353	4.22525	5.56395	4.53329	5.56478	4.48847	5.5627	4.64725		5.56062	11.404	5.56333	14.1697	5.56353	15.1811	5.56395	15.8172	5.56562	15.3184
	5.56917	4.34828	5.5702	4.22812	5.57062	4.53424	5.57145	4.49467	5.56937	4.64487		5.56728	11.8432	5.57	14.4143	5.5702	15.4972	5.57062	16.0918	5.57228	15.4819
	5.57583	4.35734	5.57687	4.23193	5.57728	4.53758	5.57812	4.49657	5.57603	4.63533		5.57395	12.2886	5.57667	14.6575	5.57687	15.7928	5.57728	16.3689	5.57895	15.6512
	5.5825	4.37546	5.58353	4.23145	5.58395	4.54569	5.58478	4.5023	5.5827	4.62866		5.58062	12.7444	5.58333	14.9083	5.58353	16.0794	5.58395	16.6421	5.58562	15.8277
	5.58917	4.3993	5.5902	4.24385	5.59062	4.55236	5.59145	4.51279	5.58937	4.6258		5.58728	13.2017	5.59	15.1687	5.5902	16.3732	5.59062	16.9086	5.59228	16.0079
	5.59583	4.42266	5.59687	4.26912	5.59728	4.55618	5.59812	4.52423	5.59603	4.61769		5.59395	13.6437	5.59667	15.4309	5.59687	16.6698	5.59728	17.1747	5.59895	16.1915
	5.6025	4.44746	5.60353	4.29726	5.60395	4.56572	5.60478	4.53758	5.6027	4.60672		5.60062	14.0676	5.60333	15.6803	5.60353	16.9597	5.60395	17.4451	5.60562	16.3817
	5.60917	4.4775	5.6102	4.3211	5.61062	4.58384	5.61145	4.55379	5.60937	4.601		5.60728	14.4882	5.61	15.9221	5.6102	17.2472	5.61062	17.7121	5.61228	16.5777
	5.61583	4.50945	5.61687	4.34875	5.61728	4.60005	5.61812	4.5743	5.61603	4.60005		5.61395	14.904	5.61667	16.1591	5.61687	17.5376	5.61728	17.9715	5.61895	16.7699
	5.6225	4.53663	5.62353	4.3807	5.62395	4.60958	5.62478	4.59051	5.6227	4.59814		5.62062	15.3041	5.62333	16.3794	5.62353	17.8175	5.62395	18.2223	5.62562	16.9525
	5.62917	4.56047	5.6302	4.40121	5.63062	4.61864	5.63145	4.60196	5.62937	4.59099		5.62728	15.6837	5.63	16.5792	5.6302	18.0769	5.63062	18.4693	5.63228	17.127
	5.63583	4.58622	5.63687	4.4136	5.63728	4.63963	5.63812	4.61006	5.63603	4.58527		5.63395	16.0484	5.63667	16.7632	5.63687	18.3215	5.63728	18.7092	5.63895	17.2958
	5.6425	4.61006	5.64353	4.42791	5.64395	4.66537	5.64478	4.61483	5.6427	4.57764		5.64062	16.4022	5.64333	16.943	5.64353	18.5566	5.64395	18.9352	5.64562	17.4627
	5.64917	4.62627	5.6502	4.44889	5.65062	4.68922	5.65145	4.61674	5.64937	4.56715		5.64728	16.7398	5.65	17.1108	5.6502	18.7788	5.65062	19.1517	5.65228	17.6306
	5.65583	4.63963	5.65687	4.46606	5.65728	4.70972	5.65812	4.61245	5.65603	4.56142		5.65395	17.0588	5.65667	17.2648	5.65687	18.9867	5.65728	19.3582	5.65895	17.797
	5.6625	4.66061	5.66353	4.48179	5.66395	4.72832	5.66478	4.6134	5.6627	4.56047		5.66062	17.3607	5.66333	17.4136	5.66353	19.1917	5.66395	19.5556	5.66562	17.9644
	5.66917	4.68683	5.6702	4.50087	5.67062	4.74644	5.67145	4.61912	5.66937	4.56285		5.66728	17.6444	5.67	17.5662	5.6702	19.4025	5.67062	19.7396	5.67228	18.1279
	5.67583	4.70972	5.67687	4.52137	5.67728	4.75454	5.67812	4.62437	5.67603	4.56476		5.67395	17.9138	5.67667	17.7178	5.67687	19.6109	5.67728	19.9189	5.67895	18.2858
	5.6825	4.72641	5.68353	4.53663	5.68395	4.75883	5.68478	4.6258	5.6827	4.56667		5.68062	18.1689	5.68333	17.8609	5.68353	19.8092	5.68395	20.0992	5.68562	18.4298
	5.68917	4.74358	5.6902	4.54426	5.69062	4.7617	5.69145	4.62914	5.68937	4.56905		5.68728	18.4126	5.69	17.9963	5.6902	20.0014	5.69062	20.2761	5.69228	18.5561
	5.69583	4.76456	5.69687	4.55189	5.69728	4.75979	5.69812	4.64392	5.69603	4.56333		5.69395	18.6357	5.69667	18.1289	5.69687	20.1917	5.69728	20.4492	5.69895	18.671
	5.7025	4.7822	5.70353	4.56142	5.70395	4.75597	5.70478	4.65965	5.7027	4.55284		5.70062	18.8503	5.70333	18.261	5.70353	20.371	5.70395	20.627	5.70562	18.7788
	5.70917	4.79174	5.7102	4.57335	5.71062	4.75645	5.71145	4.66967	5.70937	4.53901		5.70728	19.0649	5.71	18.3802	5.7102	20.5331	5.71062	20.8144	5.71228	18.888
	5.71583	4.79984	5.71687	4.5886	5.71728	4.76551	5.71812	4.67539	5.71603	4.52471		5.71395	19.269	5.71667	18.4846	5.71687	20.6919	5.71728	20.997	5.71895	19.0034
	5.7225	4.8151	5.72353	4.60577	5.72395	4.77123	5.72478	4.68636	5.7227	4.51136		5.72062	19.4521	5.72333	18.5838	5.72353	20.8569	5.72395	21.1716	5.72562	19.1212
	5.72917	4.83513	5.7302	4.62055	5.73062	4.77076	5.73145	4.69589	5.72937	4.50373		5.72728	19.6137	5.73	18.6858	5.7302	21.029	5.73062	21.3423	5.73228	19.2418
	5.73583	4.85468	5.73687	4.62723	5.73728	4.77457	5.73812	4.69828	5.73603	4.5104		5.73395	19.7763	5.73667	18.7874	5.73687	21.2007	5.73728	21.5149	5.73895	19.3715
	5.7425	4.8728	5.74353	4.62914	5.74395	4.78745	5.74478	4.70066	5.7427	4.52328		5.74062	19.9347	5.74333	18.8789	5.74353	21.3718	5.74395	21.6804	5.74562	19.5093
	5.74917	4.8914	5.7502	4.63533	5.75062	4.79841	5.75145	4.7102	5.74937	4.53234		5.74728	20.0849	5.75	18.9652	5.7502	21.5435	5.75062	21.841	5.75228	19.6443
	5.75583	4.90427	5.75687	4.64439	5.75728	4.80223	5.75812	4.72403	5.75603	4.53901		5.75395	20.2351	5.75667	19.0492	5.75687	21.7023	5.75728	22.0122	5.75895	19.7682
	5.7625	4.90952	5.76353	4.65202	5.76395	4.80747	5.76478	4.73642	5.7627	4.55189		5.76062	20.3924	5.76333	19.1231	5.76353	21.8363	5.76395	22.193	5.76562	19.8908
	5.76917	4.91762	5.7702	4.65679	5.77062	4.81987	5.77145	4.75073	5.76937	4.56858		5.76728	20.5564	5.77	19.1851	5.7702	21.9469	5.77062	22.3694	5.77228	20.0195
	5.77583	4.9305	5.77687	4.66919	5.77728	4.82845	5.77812	4.76313	5.77603	4.57335		5.77395	20.7071	5.77667	19.2394	5.77687	22.0432	5.77728	22.5315	5.77895	20.1449
	5.7825	4.94289	5.78353	4.68731	5.78395	4.83179	5.78478	4.77123	5.7827	4.56715		5.78062	20.8397	5.78333	19.2895	5.78353	22.1286	5.78395	22.6941	5.78562	20.2627
	5.78917	4.95768	5.7902	4.70781	5.79062	4.83704	5.79145	4.77362	5.78937	4.56667		5.78728	20.9584	5.79	19.3329	5.7902	22.2015	5.79062	22.8605	5.79228	20.3695
	5.79583	4.98152	5.79687	4.72784	5.79728	4.84371	5.79812	4.77791	5.79603	4.57621		5.79395	21.07	5.79667	19.3672	5.79687	22.2659	5.79728	23.0212	5.79895	20.4635
	5.8025	5.01442	5.80353	4.75645	5.80395	4.8418	5.80478	4.78554	5.8027	4.58241		5.80062	21.174	5.80333	19.3973	5.80353	22.326	5.80395	23.1681	5.80562	20.5302
	5.80917	5.04208	5.8102	4.7884	5.81062	4.83513	5.81145	4.79221	5.80937	4.57811		5.80728	21.2731	5.81	19.4178	5.8102	22.3775	5.81062	23.3064	5.81228	20.5622
	5.81583	5.06258	5.81687	4.81224	5.81728	4.83894	5.81812	4.79794	5.81603	4.57525		5.81395	21.3723	5.81667	19.4259	5.81687	22.4099	5.81728	23.4442	5.81895	20.5679
	5.8225	5.0807	5.82353	4.82416	5.82395	4.85229	5.82478	4.8008	5.8227	4.58479		5.82062	21.4763	5.82333	19.4292	5.82353	22.4257	5.82395	23.5696	5.82562	20.5636
	5.82917	5.09644	5.8302	4.83418	5.83062	4.86183	5.83145	4.8027	5.82937	4.59433		5.82728	21.5764	5.83	19.4297	5.8302	22.4257	5.83062	23.6745	5.83228	20.5512
	5.83583	5.10979	5.83687	4.84467	5.83728	4.86755	5.83812	4.79984	5.83603	4.59671		5.83395	21.6656	5.83667	19.4268	5.83687	22.4075	5.83728	23.7603	5.83895	20.5302
	5.8425	5.11694	5.84353	4.85325	5.84395	4.879	5.84478	4.7946	5.8427	4.59814		5.84062	21.7466	5.84333	19.4082	5.84353	22.3646	5.84395	23.8371	5.84562	20.503
	5.84917	5.12362	5.8502	4.86088	5.85062	4.88997	5.85145	4.78983	5.84937	4.60911		5.84728	21.8096	5.85	19.3744	5.8502	22.2921	5.85062	23.9029	5.85228	20.472
	5.85583	5.13411	5.85687	4.87518	5.85728	4.88997	5.85812	4.78745	5.85603	4.62055		5.85395	21.8501	5.85667	19.3224	5.85687	22.1858	5.85728	23.9534	5.85895	20.4248
	5.8625	5.14698	5.86353	4.89902	5.86395	4.88377	5.86478	4.78554	5.8627	4.62341		5.86062	21.862	5.86333	19.2456	5.86353	22.0437	5.86395	23.9873	5.86562	20.3371
	5.86917	5.16081	5.8702	4.91762	5.87062	4.88281	5.87145	4.78315	5.86937	4.63152		5.86728	21.8539	5.87	19.1407	5.8702	21.8749	5.87062	23.9997	5.87228	20.2141
	5.87583	5.17321	5.87687	4.92477	5.87728	4.89187	5.87812	4.78506	5.87603	4.6525		5.87395	21.8248	5.87667	19.0115	5.87687	21.6899	5.87728	23.983	5.87895	20.0667
	5.8825	5.18751	5.88353	4.92191	5.88395	4.90379	5.88478	4.79412	5.8827	4.67682		5.88062	21.7743	5.88333	18.8699	5.88353	21.4939	5.88395	23.9372	5.88562	19.9032
	5.88917	5.19848	5.8902	4.91571	5.89062	4.91858	5.89145	4.80795	5.88937	4.69446		5.88728	21.7071	5.89	18.7159	5.8902	21.2836	5.89062	23.8681	5.89228	19.7153
	5.89583	5.20277	5.89687	4.90952	5.89728	4.94194	5.89812	4.81939	5.89603	4.71067		5.89395	21.6227	5.89667	18.5413	5.89687	21.0652	5.89728	23.7741	5.89895	19.5017
	5.9025	5.20229	5.90353	4.90236	5.90395	4.96912	5.90478	4.83084	5.9027	4.72784		5.90062	21.5249	5.90333	18.3477	5.90353	20.8459	5.90395	23.6535	5.90562	19.2742
	5.90917	5.20039	5.9102	4.90332	5.91062	4.99487	5.91145	4.84514	5.90937	4.73833		5.90728	21.3995	5.91	18.1422	5.9102	20.6213	5.91062	23.51	5.91228	19.033
	5.91583	5.19943	5.91687	4.91571	5.91728	5.01347	5.91812	4.85325	5.91603	4.74262		5.91395	21.2398	5.91667	17.9305	5.91687	20.3753	5.91728	23.3579	5.91895	18.7716
	5.9225	5.19657	5.92353	4.9367	5.92395	5.02729	5.92478	4.84753	5.9227	4.74977		5.92062	21.0433	5.92333	17.7045	5.92353	20.1058	5.92395	23.1938	5.92562	18.4927
	5.92917	5.198	5.9302	4.96244	5.93062	5.03588	5.93145	4.82988	5.92937	4.7617		5.92728	20.8139	5.93	17.4613	5.9302	19.8274	5.93062	23.0122	5.93228	18.2052
	5.93583	5.2042	5.93687	4.98915	5.93728	5.03969	5.93812	4.81844	5.93603	4.77314		5.93395	20.5564	5.93667	17.2105	5.93687	19.5522	5.93728	22.8086	5.93895	17.9152
	5.9425	5.21326	5.94353	5.01347	5.94395	5.04208	5.94478	4.81462	5.9427	4.78554		5.94062	20.2694	5.94333	16.9544	5.94353	19.2709	5.94395	22.5911	5.94562	17.6225
	5.94917	5.21994	5.9502	5.0292	5.95062	5.04684	5.95145	4.80843	5.94937	4.80652		5.94728	19.9647	5.95	16.6898	5.9502	18.9838	5.95062	22.3622	5.95228	17.3306
	5.95583	5.22614	5.95687	5.03731	5.95728	5.05877	5.95812	4.80223	5.95603	4.83227		5.95395	19.6509	5.95667	16.4146	5.95687	18.6996	5.95728	22.1114	5.95895	17.0479
	5.9625	5.23424	5.96353	5.04827	5.96395	5.07069	5.96478	4.80223	5.9627	4.85468		5.96062	19.3257	5.96333	16.1371	5.96353	18.424	5.96395	21.8382	5.96562	16.7661
	5.96917	5.2371	5.9702	5.06163	5.97062	5.07927	5.97145	4.80461	5.96937	4.87185		5.96728	18.9795	5.97	15.8544	5.9702	18.1499	5.97062	21.5497	5.97228	16.4857
	5.97583	5.2352	5.97687	5.07212	5.97728	5.08261	5.97812	4.79507	5.97603	4.8933		5.97395	18.6143	5.97667	15.5602	5.97687	17.8723	5.97728	21.255	5.97895	16.2144
	5.9825	5.23329	5.98353	5.07975	5.98395	5.08213	5.98478	4.77552	5.9827	4.91667		5.98062	18.2333	5.98333	15.2526	5.98353	17.6044	5.98395	20.9527	5.98562	15.9507
	5.98917	5.23806	5.9902	5.09262	5.99062	5.07593	5.99145	4.75693	5.98937	4.93193		5.98728	17.8351	5.99	14.9379	5.9902	17.3488	5.99062	20.6466	5.99228	15.6927
	5.99583	5.24044	5.99687	5.11169	5.99728	5.06544	5.99812	4.74453	5.99603	4.94194		5.99395	17.4212	5.99667	14.6194	5.99687	17.0965	5.99728	20.3471	5.99895	15.4343
	6.0025	5.23567	6.00353	5.12314	6.00395	5.05877	6.00478	4.7369	6.0027	4.95815		6.00062	17.0045	6.00333	14.2975	6.00353	16.8433	6.00395	20.0596	6.00562	15.1858
	6.00917	5.22995	6.0102	5.12266	6.01062	5.06067	6.01145	4.73595	6.00937	4.98486		6.00728	16.593	6.01	13.9804	6.0102	16.6011	6.01062	19.7768	6.01228	14.9555
	6.01583	5.22661	6.01687	5.12171	6.01728	5.06783	6.01812	4.74501	6.01603	5.01394		6.01395	16.1805	6.01667	13.6704	6.01687	16.3779	6.01728	19.4964	6.01895	14.7376
	6.0225	5.22232	6.02353	5.12409	6.02395	5.07689	6.02478	4.7574	6.0227	5.04112		6.02062	15.7681	6.02333	13.3748	6.02353	16.161	6.02395	19.2194	6.02562	14.534
	6.02917	5.2104	6.0302	5.11932	6.03062	5.0931	6.03145	4.76694	6.02937	5.07021		6.02728	15.3532	6.03	13.0973	6.0302	15.9435	6.03062	18.9481	6.03228	14.3418
	6.03583	5.20134	6.03687	5.10502	6.03728	5.11599	6.03812	4.77695	6.03603	5.10073		6.03395	14.936	6.03667	12.8379	6.03687	15.7371	6.03728	18.6739	6.03895	14.1678
	6.0425	5.19705	6.04353	5.09548	6.04395	5.14174	6.04478	4.78745	6.0427	5.12314		6.04062	14.5135	6.04333	12.5961	6.04353	15.5497	6.04395	18.3969	6.04562	14.0071
	6.04917	5.19514	6.0502	5.09644	6.05062	5.16462	6.05145	4.79412	6.04937	5.13506		6.04728	14.0944	6.05	12.3615	6.0502	15.3713	6.05062	18.1332	6.05228	13.855
	6.05583	5.18847	6.05687	5.09882	6.05728	5.1856	6.05812	4.79269	6.05603	5.14364		6.05395	13.6991	6.05667	12.1379	6.05687	15.1906	6.05728	17.8919	6.05895	13.7181
	6.0625	5.18227	6.06353	5.09977	6.06395	5.20515	6.06478	4.78745	6.0627	5.15699		6.06062	13.3352	6.06333	11.9333	6.06353	15.0166	6.06395	17.664	6.06562	13.5932
	6.06917	5.17941	6.0702	5.10645	6.07062	5.21374	6.07145	4.7822	6.06937	5.16796		6.06728	12.9952	6.07	11.7431	6.0702	14.8592	6.07062	17.4365	6.07228	13.4768
	6.07583	5.17273	6.07687	5.12314	6.07728	5.21374	6.07812	4.77314	6.07603	5.17368		6.07395	12.6753	6.07667	11.5614	6.07687	14.7114	6.07728	17.2119	6.07895	13.3615
	6.0825	5.16272	6.08353	5.13601	6.08395	5.21374	6.08478	4.76789	6.0827	5.18322		6.08062	12.3801	6.08333	11.3797	6.08353	14.5712	6.08395	16.9983	6.08562	13.2532
	6.08917	5.15175	6.0902	5.14221	6.09062	5.21564	6.09145	4.77219	6.08937	5.20325		6.08728	12.1102	6.09	11.2062	6.0902	14.4415	6.09062	16.7851	6.09228	13.154
	6.09583	5.1446	6.09687	5.1527	6.09728	5.21517	6.09812	4.78649	6.09603	5.22518		6.09395	11.8446	6.09667	11.045	6.09687	14.3261	6.09728	16.5663	6.09895	13.0558
	6.1025	5.13458	6.10353	5.16701	6.10395	5.21088	6.10478	4.80318	6.1027	5.24282		6.10062	11.5728	6.10333	10.8924	6.10353	14.2183	6.10395	16.355	6.10562	12.9609
	6.10917	5.11694	6.1102	5.17607	6.11062	5.21326	6.11145	4.81558	6.10937	5.26047		6.10728	11.3063	6.11	10.7455	6.1102	14.1044	6.11062	16.1581	6.11228	12.8818
	6.11583	5.09644	6.11687	5.17368	6.11728	5.21851	6.11812	4.82941	6.11603	5.28145		6.11395	11.0583	6.11667	10.6058	6.11687	13.9923	6.11728	15.9721	6.11895	12.8188
	6.1225	5.08118	6.12353	5.16796	6.12395	5.2166	6.12478	4.84228	6.1227	5.30005		6.12062	10.8209	6.12333	10.4756	6.12353	13.8855	6.12395	15.7857	6.12562	12.7597
	6.12917	5.07355	6.1302	5.16319	6.13062	5.21135	6.13145	4.85277	6.12937	5.31387		6.12728	10.5824	6.13	10.3526	6.1302	13.7839	6.13062	15.6031	6.13228	12.6963
	6.13583	5.06783	6.13687	5.14936	6.13728	5.21469	6.13812	4.85706	6.13603	5.33056		6.13395	10.3531	6.13667	10.2286	6.13687	13.679	6.13728	15.4276	6.13895	12.6371
	6.1425	5.06067	6.14353	5.126	6.14395	5.22757	6.14478	4.86135	6.1427	5.34868		6.14062	10.1495	6.14333	10.0985	6.14353	13.5751	6.14395	15.2521	6.14562	12.5866
	6.14917	5.05352	6.1502	5.10168	6.15062	5.23758	6.15145	4.87137	6.14937	5.36346		6.14728	9.97114	6.15	9.96065	6.1502	13.4826	6.15062	15.0809	6.15228	12.5346
	6.15583	5.04351	6.15687	5.08833	6.15728	5.24426	6.15812	4.879	6.15603	5.37395		6.15395	9.80473	6.15667	9.81998	6.15687	13.3905	6.15728	14.9193	6.15895	12.4803
	6.1625	5.02872	6.16353	5.08547	6.16395	5.25618	6.16478	4.88091	6.1627	5.38778		6.16062	9.65166	6.16333	9.68361	6.16353	13.2852	6.16395	14.7758	6.16562	12.4373
	6.16917	5.01442	6.1702	5.08547	6.17062	5.27287	6.17145	4.87709	6.16937	5.40304		6.16728	9.51958	6.17	9.55486	6.1702	13.1707	6.17062	14.6418	6.17228	12.4121
	6.17583	5.00727	6.17687	5.08785	6.17728	5.28669	6.17812	4.88091	6.17603	5.41258		6.17395	9.40609	6.17667	9.43279	6.17687	13.0601	6.17728	14.5102	6.17895	12.3863
	6.1825	5.00059	6.18353	5.09119	6.18395	5.29766	6.18478	4.8914	6.1827	5.41782		6.18062	9.2988	6.18333	9.31168	6.18353	12.9519	6.18395	14.3809	6.18562	12.3467
	6.18917	4.98962	6.1902	5.09405	6.19062	5.30577	6.19145	4.90284	6.18937	5.42593		6.18728	9.19628	6.19	9.19485	6.1902	12.8431	6.19062	14.2498	6.19228	12.3005
	6.19583	4.98104	6.19687	5.08976	6.19728	5.31721	6.19812	4.92096	6.19603	5.43928		6.19395	9.09805	6.19667	9.08756	6.19687	12.7444	6.19728	14.1182	6.19895	12.2504
	6.2025	4.97961	6.20353	5.07832	6.20395	5.32961	6.20478	4.94432	6.2027	5.44739		6.20062	9.00221	6.20333	8.98933	6.20353	12.6624	6.20395	13.9818	6.20562	12.1889
	6.20917	4.97389	6.2102	5.06449	6.21062	5.33867	6.21145	4.96912	6.20937	5.4512		6.20728	8.90112	6.21	8.89587	6.2102	12.5875	6.21062	13.8488	6.21228	12.114
	6.21583	4.95768	6.21687	5.04923	6.21728	5.34153	6.21812	4.98819	6.21603	5.45359		6.21395	8.80146	6.21667	8.80671	6.21687	12.5089	6.21728	13.7215	6.21895	12.044
	6.2225	4.94814	6.22353	5.03349	6.22395	5.33962	6.22478	5.0087	6.2227	5.46074		6.22062	8.70943	6.22333	8.72755	6.22353	12.4283	6.22395	13.5946	6.22562	11.9858
	6.22917	4.95291	6.2302	5.0211	6.23062	5.34105	6.23145	5.03969	6.22937	5.46694		6.22728	8.61931	6.23	8.65269	6.2302	12.3482	6.23062	13.4635	6.23228	11.9257
	6.23583	4.96435	6.23687	5.01823	6.23728	5.34201	6.23812	5.06926	6.23603	5.47218		6.23395	8.53157	6.23667	8.56924	6.23687	12.2614	6.23728	13.3271	6.23895	11.8532
	6.2425	4.96864	6.24353	5.01776	6.24395	5.34582	6.24478	5.09262	6.2427	5.48601		6.24062	8.4548	6.24333	8.4753	6.24353	12.1679	6.24395	13.1831	6.24562	11.7712
	6.24917	4.97532	6.2502	5.01537	6.25062	5.35965	6.25145	5.1074	6.24937	5.51033		6.24728	8.39663	6.25	8.38089	6.2502	12.0692	6.25062	13.0267	6.25228	11.6811
	6.25583	4.98676	6.25687	5.0149	6.25728	5.37825	6.25812	5.11837	6.25603	5.53417		6.25395	8.34799	6.25667	8.28981	6.25687	11.9677	6.25728	12.8622	6.25895	11.5738
	6.2625	4.99296	6.26353	5.02205	6.26395	5.3978	6.26478	5.12409	6.2627	5.54848		6.26062	8.28934	6.26333	8.2016	6.26353	11.8566	6.26395	12.7006	6.26562	11.4446
	6.26917	4.99344	6.2702	5.02825	6.27062	5.41639	6.27145	5.12123	6.26937	5.55849		6.26728	8.22353	6.27	8.11625	6.2702	11.7335	6.27062	12.5484	6.27228	11.3077
	6.27583	4.99249	6.27687	5.02443	6.27728	5.43547	6.27812	5.11932	6.27603	5.56517		6.27395	8.15773	6.27667	8.03947	6.27687	11.6062	6.27728	12.3978	6.27895	11.1747
	6.2825	4.99678	6.28353	5.01537	6.28395	5.4431	6.28478	5.126	6.2827	5.56755		6.28062	8.09097	6.28333	7.97606	6.28353	11.4818	6.28395	12.2437	6.28562	11.0383
	6.28917	4.99916	6.2902	5.00536	6.29062	5.43976	6.29145	5.14364	6.28937	5.56135		6.28728	8.01706	6.29	7.90739	6.2902	11.3616	6.29062	12.0888	6.29228	10.8905
	6.29583	4.99725	6.29687	4.99487	6.29728	5.44167	6.29812	5.16605	6.29603	5.55325		6.29395	7.94363	6.29667	7.83014	6.29687	11.2424	6.29728	11.9262	6.29895	10.7384
	6.3025	5.00107	6.30353	4.98247	6.30395	5.45549	6.30478	5.19037	6.3027	5.54895		6.30062	7.8826	6.30333	7.74956	6.30353	11.1265	6.30395	11.7459	6.30562	10.5882
	6.30917	5.01251	6.3102	4.97723	6.31062	5.4698	6.31145	5.21135	6.30937	5.54371		6.30728	7.83348	6.31	7.67517	6.3102	11.0164	6.31062	11.5514	6.31228	10.438
	6.31583	5.02062	6.31687	4.98152	6.31728	5.47552	6.31812	5.22614	6.31603	5.53894		6.31395	7.79009	6.31667	7.61032	6.31687	10.9038	6.31728	11.3578	6.31895	10.282
	6.3225	5.01823	6.32353	4.99344	6.32395	5.48315	6.32478	5.23567	6.3227	5.53226		6.32062	7.75433	6.32333	7.54499	6.32353	10.7837	6.32395	11.1694	6.32562	10.1314
	6.32917	5.01299	6.3302	5.00727	6.33062	5.48983	6.33145	5.24426	6.32937	5.51987		6.32728	7.73048	6.33	7.48777	6.3302	10.6564	6.33062	10.9801	6.33228	9.99403
	6.33583	5.01156	6.33687	5.0211	6.33728	5.48506	6.33812	5.25522	6.33603	5.50556		6.33395	7.70521	6.33667	7.43818	6.33687	10.5338	6.33728	10.7932	6.33895	9.86385
	6.3425	5.0087	6.34353	5.03206	6.34395	5.4698	6.34478	5.26333	6.3427	5.4884		6.34062	7.67136	6.34333	7.39193	6.34353	10.4165	6.34395	10.6206	6.34562	9.73272
	6.34917	5.00536	6.3502	5.0354	6.35062	5.45883	6.35145	5.26762	6.34937	5.47743		6.34728	7.63321	6.35	7.34234	6.3502	10.303	6.35062	10.4609	6.35228	9.60159
	6.35583	5.00917	6.35687	5.03159	6.35728	5.46217	6.35812	5.27096	6.35603	5.47075		6.35395	7.59983	6.35667	7.28607	6.35687	10.1976	6.35728	10.2983	6.35895	9.47475
	6.3625	5.0211	6.36353	5.02348	6.36395	5.47266	6.36478	5.27716	6.3627	5.46646		6.36062	7.56598	6.36333	7.23505	6.36353	10.0985	6.36395	10.1285	6.36562	9.3503
	6.36917	5.03349	6.3702	5.01966	6.37062	5.48697	6.37145	5.28336	6.36937	5.46455		6.36728	7.52449	6.37	7.18594	6.3702	9.99832	6.37062	9.95827	6.37228	9.22441
	6.37583	5.04446	6.37687	5.0168	6.37728	5.50413	6.37812	5.28288	6.37603	5.46551		6.37395	7.48587	6.37667	7.13778	6.37687	9.89056	6.37728	9.79471	6.37895	9.10282
	6.3825	5.06115	6.38353	5.01776	6.38395	5.5213	6.38478	5.28288	6.3827	5.47028		6.38062	7.45773	6.38333	7.09105	6.38353	9.78136	6.38395	9.62925	6.38562	8.99029
	6.38917	5.08022	6.3902	5.01966	6.39062	5.53513	6.39145	5.29003	6.38937	5.46837		6.38728	7.43532	6.39	7.05099	6.3902	9.67503	6.39062	9.46093	6.39228	8.883
	6.39583	5.09882	6.39687	5.01823	6.39728	5.54419	6.39812	5.30815	6.39603	5.45788		6.39395	7.40814	6.39667	7.01189	6.39687	9.56583	6.39728	9.29976	6.39895	8.77857
	6.4025	5.11885	6.40353	5.00965	6.40395	5.55754	6.40478	5.32866	6.4027	5.44262		6.40062	7.37619	6.40333	6.9685	6.40353	9.45282	6.40395	9.15289	6.40562	8.67605
	6.40917	5.14174	6.4102	4.99678	6.41062	5.57566	6.41145	5.34868	6.40937	5.43165		6.40728	7.35044	6.41	6.92797	6.4102	9.34601	6.41062	9.01604	6.41228	8.57639
	6.41583	5.16558	6.41687	4.99105	6.41728	5.59902	6.41812	5.36966	6.41603	5.42259		6.41395	7.33042	6.41667	6.8984	6.41687	9.24635	6.41728	8.88109	6.41895	8.47387
	6.4225	5.17988	6.42353	4.99201	6.42395	5.62048	6.42478	5.38921	6.4227	5.41973		6.42062	7.31325	6.42333	6.87504	6.42353	9.14574	6.42395	8.75378	6.42562	8.36802
	6.42917	5.18751	6.4302	4.99344	6.43062	5.6386	6.43145	5.40924	6.42937	5.42831		6.42728	7.30181	6.43	6.84786	6.4302	9.0456	6.43062	8.63838	6.43228	8.26406
	6.43583	5.19514	6.43687	5.00011	6.43728	5.65577	6.43812	5.43022	6.43603	5.44548		6.43395	7.29656	6.43667	6.8202	6.43687	8.95309	6.43728	8.52251	6.43895	8.1625
	6.4425	5.20372	6.44353	5.02014	6.44395	5.66483	6.44478	5.45216	6.4427	5.46217		6.44062	7.28989	6.44333	6.79255	6.44353	8.86965	6.44395	8.40139	6.44562	8.06522
	6.44917	5.20706	6.4502	5.05209	6.45062	5.66769	6.45145	5.47123	6.44937	5.47361		6.44728	7.26938	6.45	6.76107	6.4502	8.7862	6.45062	8.28505	6.45228	7.97606
	6.45583	5.20468	6.45687	5.08165	6.45728	5.66959	6.45812	5.4884	6.45603	5.48315		6.45395	7.2403	6.45667	6.7215	6.45687	8.70323	6.45728	8.17919	6.45895	7.90215
	6.4625	5.20849	6.46353	5.09977	6.46395	5.67389	6.46478	5.5089	6.4627	5.48553		6.46062	7.21169	6.46333	6.68097	6.46353	8.62551	6.46395	8.07142	6.46562	7.84492
	6.46917	5.22137	6.4702	5.11265	6.47062	5.67818	6.47145	5.52702	6.46937	5.47504		6.46728	7.18212	6.47	6.64902	6.4702	8.54826	6.47062	7.95841	6.47228	7.8001
	6.47583	5.23186	6.47687	5.12552	6.47728	5.67627	6.47812	5.5337	6.47603	5.46026		6.47395	7.14827	6.47667	6.62231	6.47687	8.47101	6.47728	7.85398	6.47895	7.76529
	6.4825	5.24092	6.48353	5.13744	6.48395	5.67961	6.48478	5.53131	6.4827	5.45359		6.48062	7.11727	6.48333	6.60181	6.48353	8.39901	6.48395	7.76243	6.48562	7.73525
	6.48917	5.25713	6.4902	5.14507	6.49062	5.6901	6.49145	5.53083	6.48937	5.45645		6.48728	7.10297	6.49	6.58703	6.4902	8.34036	6.49062	7.67756	6.49228	7.70617
	6.49583	5.28049	6.49687	5.15461	6.49728	5.69963	6.49812	5.53226	6.49603	5.46217		6.49395	7.09438	6.49667	6.57606	6.49687	8.29029	6.49728	7.59697	6.49895	7.66706
	6.5025	5.29861	6.50353	5.17654	6.50395	5.70345	6.50478	5.52845	6.5027	5.46885		6.50062	7.08199	6.50333	6.56462	6.50353	8.23927	6.50395	7.5326	6.50562	7.61986
	6.50917	5.30767	6.5102	5.20849	6.51062	5.70869	6.51145	5.51748	6.50937	5.48172		6.50728	7.06863	6.51	6.54936	6.5102	8.18396	6.51062	7.48539	6.51228	7.56884
	6.51583	5.31483	6.51687	5.23853	6.51728	5.71966	6.51812	5.51271	6.51603	5.49984		6.51395	7.06959	6.51667	6.53553	6.51687	8.12435	6.51728	7.44534	6.51895	7.51591
	6.5225	5.32579	6.52353	5.26428	6.52395	5.72252	6.52478	5.51891	6.5227	5.51939		6.52062	7.07722	6.52333	6.52122	6.52353	8.06332	6.52395	7.40242	6.52562	7.46346
	6.52917	5.33485	6.5302	5.29337	6.53062	5.7106	6.53145	5.52893	6.52937	5.53513		6.52728	7.07483	6.53	6.50597	6.5302	7.9999	6.53062	7.35903	6.53228	7.41291
	6.53583	5.34296	6.53687	5.32436	6.53728	5.69725	6.53812	5.53989	6.53603	5.54657		6.53395	7.0653	6.53667	6.49071	6.53687	7.94363	6.53728	7.31659	6.53895	7.37381
	6.5425	5.35536	6.54353	5.35059	6.54395	5.6901	6.54478	5.55754	6.5427	5.55229		6.54062	7.05719	6.54333	6.47688	6.54353	7.89928	6.54395	7.27177	6.54562	7.34138
	6.54917	5.36871	6.5502	5.37157	6.55062	5.68151	6.55145	5.58281	6.54937	5.55325		6.54728	7.04956	6.55	6.46162	6.5502	7.86257	6.55062	7.22408	6.55228	7.30944
	6.55583	5.38063	6.55687	5.38969	6.55728	5.67007	6.55812	5.59664	6.55603	5.55229		6.55395	7.0343	6.55667	6.44684	6.55687	7.8187	6.55728	7.17974	6.55895	7.27892
	6.5625	5.38921	6.56353	5.40876	6.56395	5.66864	6.56478	5.59521	6.5627	5.55086		6.56062	7.01714	6.56333	6.43396	6.56353	7.76815	6.56395	7.1435	6.56562	7.25794
	6.56917	5.40209	6.5702	5.42545	6.57062	5.68295	6.57145	5.58805	6.56937	5.55229		6.56728	7.0076	6.57	6.4168	6.5702	7.72333	6.57062	7.10344	6.57228	7.24936
	6.57583	5.42259	6.57687	5.44453	6.57728	5.69487	6.57812	5.5871	6.57603	5.55563		6.57395	7.00617	6.57667	6.39868	6.57687	7.68185	6.57728	7.05719	6.57895	7.2403
	6.5825	5.44691	6.58353	5.46455	6.58395	5.70011	6.58478	5.58853	6.5827	5.56469		6.58062	7.00569	6.58333	6.38294	6.58353	7.63464	6.58395	7.01189	6.58562	7.21788
	6.58917	5.47647	6.5902	5.47886	6.59062	5.70726	6.59145	5.58996	6.58937	5.58376		6.58728	7.00474	6.59	6.37341	6.5902	7.58314	6.59062	6.97279	6.59228	7.1888
	6.59583	5.51271	6.59687	5.48935	6.59728	5.72014	6.59812	5.60188	6.59603	5.60808		6.59395	7.00808	6.59667	6.36101	6.59687	7.54499	6.59728	6.93369	6.59895	7.15876
	6.6025	5.54991	6.60353	5.49984	6.60395	5.72634	6.60478	5.62572	6.6027	5.63049		6.60062	7.00951	6.60333	6.34575	6.60353	7.51925	6.60395	6.89125	6.60562	7.12538
	6.60917	5.57852	6.6102	5.50795	6.61062	5.72252	6.61145	5.65147	6.60937	5.64194		6.60728	7.00665	6.61	6.33049	6.6102	7.48682	6.61062	6.8593	6.61228	7.08532
	6.61583	5.59568	6.61687	5.50795	6.61728	5.72252	6.61812	5.66769	6.61603	5.65434		6.61395	7.00331	6.61667	6.31523	6.61687	7.44581	6.61728	6.83594	6.61895	7.04861
	6.6225	5.60713	6.62353	5.51128	6.62395	5.73254	6.62478	5.67484	6.6227	5.6715		6.62062	7.00378	6.62333	6.29854	6.62353	7.40814	6.62395	6.81257	6.62562	7.03096
	6.62917	5.61333	6.6302	5.53036	6.63062	5.74207	6.63145	5.67436	6.62937	5.68628		6.62728	7.00998	6.63	6.28376	6.6302	7.38001	6.63062	6.78158	6.63228	7.02477
	6.63583	5.60999	6.63687	5.56087	6.63728	5.74303	6.63812	5.66339	6.63603	5.68962		6.63395	7.01427	6.63667	6.27756	6.63687	7.35092	6.63728	6.75249	6.63895	7.01857
	6.6425	5.60045	6.64353	5.58424	6.64395	5.74636	6.64478	5.64671	6.6427	5.68962		6.64062	7.0219	6.64333	6.27708	6.64353	7.31707	6.64395	6.73103	6.64562	7.0076
	6.64917	5.58901	6.6502	5.5995	6.65062	5.75447	6.65145	5.62954	6.64937	5.70011		6.64728	7.0343	6.65	6.27327	6.6502	7.2875	6.65062	6.70862	6.65228	6.99425
	6.65583	5.58233	6.65687	5.61571	6.65728	5.76258	6.65812	5.61714	6.65603	5.71632		6.65395	7.04527	6.65667	6.26373	6.65687	7.26271	6.65728	6.68478	6.65895	6.97756
	6.6625	5.57804	6.66353	5.63002	6.66395	5.76496	6.66478	5.6076	6.6627	5.73158		6.66062	7.04813	6.66333	6.2542	6.66353	7.23648	6.66395	6.66237	6.66562	6.95515
	6.66917	5.57566	6.6702	5.63145	6.67062	5.77164	6.67145	5.60045	6.66937	5.74398		6.66728	7.04432	6.67	6.248	6.6702	7.20787	6.67062	6.64091	6.67228	6.93607
	6.67583	5.57995	6.67687	5.62572	6.67728	5.78499	6.67812	5.59807	6.67603	5.75829		6.67395	7.04384	6.67667	6.24275	6.67687	7.18451	6.67728	6.61755	6.67895	6.92606
	6.6825	5.59521	6.68353	5.62763	6.68395	5.80072	6.68478	5.60141	6.6827	5.7683		6.68062	7.04098	6.68333	6.23846	6.68353	7.16209	6.68395	6.5937	6.68562	6.91843
	6.68917	5.61714	6.6902	5.6386	6.69062	5.81789	6.69145	5.60713	6.68937	5.77545		6.68728	7.03239	6.69	6.23846	6.6902	7.13682	6.69062	6.57606	6.69228	6.90746
	6.69583	5.63478	6.69687	5.6448	6.69728	5.83839	6.69812	5.61142	6.69603	5.78213		6.69395	7.02477	6.69667	6.24323	6.69687	7.11012	6.69728	6.56509	6.69895	6.89793
	6.7025	5.64623	6.70353	5.64528	6.70395	5.85985	6.70478	5.61905	6.7027	5.79071		6.70062	7.02763	6.70333	6.24514	6.70353	7.09009	6.70395	6.5527	6.70562	6.89316
	6.70917	5.65338	6.7102	5.65434	6.71062	5.87034	6.71145	5.63288	6.70937	5.79357		6.70728	7.03382	6.71	6.24037	6.7102	7.0796	6.71062	6.53791	6.71228	6.88601
	6.71583	5.6572	6.71687	5.67293	6.71728	5.87177	6.71812	5.64718	6.71603	5.795		6.71395	7.03335	6.71667	6.22845	6.71687	7.06911	6.71728	6.51979	6.71895	6.87265
	6.7225	5.65624	6.72353	5.68867	6.72395	5.87416	6.72478	5.6529	6.7227	5.8012		6.72062	7.03287	6.72333	6.21367	6.72353	7.05767	6.72395	6.49977	6.72562	6.86121
	6.72917	5.66006	6.7302	5.69487	6.73062	5.87702	6.73145	5.651	6.72937	5.80645		6.72728	7.03716	6.73	6.20317	6.7302	7.05099	6.73062	6.47402	6.73228	6.85596
	6.73583	5.66912	6.73687	5.69773	6.73728	5.87749	6.73812	5.64814	6.73603	5.80406		6.73395	7.04384	6.73667	6.19936	6.73687	7.04813	6.73728	6.44541	6.73895	6.85549
	6.7425	5.68104	6.74353	5.69582	6.74395	5.88036	6.74478	5.6448	6.7427	5.79548		6.74062	7.04098	6.74333	6.19364	6.74353	7.03955	6.74395	6.423	6.74562	6.85549
	6.74917	5.69868	6.7502	5.67865	6.75062	5.90038	6.75145	5.63955	6.74937	5.79262		6.74728	7.03526	6.75	6.17886	6.7502	7.01857	6.75062	6.41108	6.75228	6.85692
	6.75583	5.72491	6.75687	5.64718	6.75728	5.93328	6.75812	5.64003	6.75603	5.79786		6.75395	7.03335	6.75667	6.15978	6.75687	6.99949	6.75728	6.40631	6.75895	6.85596
	6.7625	5.75113	6.76353	5.62191	6.76395	5.96476	6.76478	5.65147	6.7627	5.79977		6.76062	7.03049	6.76333	6.14786	6.76353	6.99043	6.76395	6.39486	6.76562	6.84595
	6.76917	5.76591	6.7702	5.61047	6.77062	5.99194	6.77145	5.66578	6.76937	5.79405		6.76728	7.02524	6.77	6.13928	6.7702	6.97899	6.77062	6.38533	6.77228	6.83022
	6.77583	5.77307	6.77687	5.60904	6.77728	6.01816	6.77812	5.67532	6.77603	5.79309		6.77395	7.01952	6.77667	6.12974	6.77687	6.95848	6.77728	6.38056	6.77895	6.81543
	6.7825	5.7826	6.78353	5.61619	6.78395	6.04725	6.78478	5.68056	6.7827	5.79977		6.78062	7.0219	6.78333	6.12497	6.78353	6.93464	6.78395	6.37722	6.78562	6.7997
	6.78917	5.78642	6.7902	5.63383	6.79062	6.06728	6.79145	5.68962	6.78937	5.81217		6.78728	7.02286	6.79	6.12497	6.7902	6.92129	6.79062	6.36911	6.79228	6.77729
	6.79583	5.77784	6.79687	5.65624	6.79728	6.07586	6.79812	5.69677	6.79603	5.82266		6.79395	7.01714	6.79667	6.11973	6.79687	6.9046	6.79728	6.3591	6.79895	6.7544
	6.8025	5.76305	6.80353	5.66626	6.80395	6.08063	6.80478	5.70059	6.8027	5.8403		6.80062	7.01189	6.80333	6.10304	6.80353	6.8779	6.80395	6.36101	6.80562	6.74248
	6.80917	5.75495	6.8102	5.66435	6.81062	6.08349	6.81145	5.70774	6.80937	5.86843		6.80728	7.01714	6.81	6.08683	6.8102	6.85215	6.81062	6.37007	6.81228	6.73914
	6.81583	5.75018	6.81687	5.66101	6.81728	6.08015	6.81812	5.72634	6.81603	5.88989		6.81395	7.02429	6.81667	6.07967	6.81687	6.84023	6.81728	6.37531	6.81895	6.72913
	6.8225	5.74255	6.82353	5.66053	6.82395	6.06537	6.82478	5.75542	6.8227	5.89895		6.82062	7.01857	6.82333	6.07491	6.82353	6.83641	6.82395	6.37484	6.82562	6.71625
	6.82917	5.7354	6.8302	5.66149	6.83062	6.05249	6.83145	5.77974	6.82937	5.898		6.82728	6.99997	6.83	6.07157	6.8302	6.82735	6.83062	6.36911	6.83228	6.71053
	6.83583	5.7373	6.83687	5.66435	6.83728	6.04916	6.83812	5.79596	6.83603	5.89561		6.83395	6.9766	6.83667	6.07538	6.83687	6.82163	6.83728	6.36053	6.83895	6.71387
	6.8425	5.7478	6.84353	5.67436	6.84395	6.0544	6.84478	5.80645	6.8427	5.88322		6.84062	6.9561	6.84333	6.08683	6.84353	6.82354	6.84395	6.3467	6.84562	6.71577
	6.84917	5.75542	6.8502	5.69153	6.85062	6.06394	6.85145	5.81408	6.84937	5.86367		6.84728	6.93274	6.85	6.09732	6.8502	6.82497	6.85062	6.33192	6.85228	6.70815
	6.85583	5.76401	6.85687	5.70917	6.85728	6.0854	6.85812	5.81503	6.85603	5.8527		6.85395	6.90699	6.85667	6.10304	6.85687	6.8202	6.85728	6.32143	6.85895	6.69479
	6.8625	5.77879	6.86353	5.72109	6.86395	6.11877	6.86478	5.80883	6.8627	5.85794		6.86062	6.88934	6.86333	6.11067	6.86353	6.81019	6.86395	6.31189	6.86562	6.68001
	6.86917	5.79977	6.8702	5.73015	6.87062	6.15072	6.87145	5.80406	6.86937	5.8732		6.86728	6.88457	6.87	6.1202	6.8702	6.80256	6.87062	6.30236	6.87228	6.66142
	6.87583	5.81455	6.87687	5.74112	6.87728	6.17123	6.87812	5.80406	6.87603	5.89037		6.87395	6.8922	6.87667	6.12831	6.87687	6.79111	6.87728	6.29568	6.87895	6.64377
	6.8825	5.81694	6.88353	5.75066	6.88395	6.18362	6.88478	5.81026	6.8827	5.91564		6.88062	6.90126	6.88333	6.13165	6.88353	6.77967	6.88395	6.29139	6.88562	6.62899
	6.88917	5.8198	6.8902	5.75352	6.89062	6.19555	6.89145	5.8198	6.88937	5.94282		6.88728	6.90603	6.89	6.13832	6.8902	6.77156	6.89062	6.28376	6.89228	6.6185
	6.89583	5.8279	6.89687	5.75352	6.89728	6.20222	6.89812	5.83601	6.89603	5.96428		6.89395	6.90413	6.89667	6.14738	6.89687	6.76823	6.89728	6.27518	6.89895	6.60706
	6.9025	5.83315	6.90353	5.75542	6.90395	6.20174	6.90478	5.85413	6.9027	5.97715		6.90062	6.89936	6.90333	6.15215	6.90353	6.76394	6.90395	6.27089	6.90562	6.58894
	6.90917	5.83649	6.9102	5.75638	6.91062	6.20317	6.91145	5.86891	6.90937	5.98764		6.90728	6.89793	6.91	6.15788	6.9102	6.75726	6.91062	6.27708	6.91228	6.56652
	6.91583	5.84602	6.91687	5.74732	6.91728	6.20317	6.91812	5.88179	6.91603	5.99909		6.91395	6.90126	6.91667	6.16932	6.91687	6.75631	6.91728	6.28471	6.91895	6.53982
	6.9225	5.86271	6.92353	5.7373	6.92395	6.19411	6.92478	5.89514	6.9227	6.00338		6.92062	6.90317	6.92333	6.18458	6.92353	6.75631	6.92395	6.29234	6.92562	6.51646
	6.92917	5.87416	6.9302	5.73587	6.93062	6.1717	6.93145	5.90706	6.92937	6.00624		6.92728	6.90174	6.93	6.19173	6.9302	6.7482	6.93062	6.29759	6.93228	6.49929
	6.93583	5.87368	6.93687	5.73969	6.93728	6.14882	6.93812	5.91373	6.93603	6.01435		6.93395	6.89745	6.93667	6.18982	6.93687	6.73389	6.93728	6.29663	6.93895	6.495
	6.9425	5.86891	6.94353	5.74541	6.94395	6.13403	6.94478	5.92327	6.9427	6.02293		6.94062	6.88887	6.94333	6.18935	6.94353	6.72197	6.94395	6.28901	6.94562	6.50454
	6.94917	5.86128	6.9502	5.75447	6.95062	6.1183	6.95145	5.93805	6.94937	6.0277		6.94728	6.87647	6.95	6.19125	6.9502	6.71291	6.95062	6.27756	6.95228	6.51503
	6.95583	5.85079	6.95687	5.77545	6.95728	6.10733	6.95812	5.9514	6.95603	6.03151		6.95395	6.86026	6.95667	6.19078	6.95687	6.70099	6.95728	6.27279	6.95895	6.51789
	6.9625	5.84078	6.96353	5.79882	6.96395	6.11019	6.96478	5.96094	6.9627	6.04534		6.96062	6.85215	6.96333	6.18887	6.96353	6.68478	6.96395	6.27422	6.96562	6.51455
	6.96917	5.83887	6.9702	5.81503	6.97062	6.12545	6.97145	5.97334	6.96937	6.06537		6.96728	6.8512	6.97	6.18887	6.9702	6.67524	6.97062	6.27708	6.97228	6.51073
	6.97583	5.8403	6.97687	5.82886	6.97728	6.13689	6.97812	5.98812	6.97603	6.07967		6.97395	6.85549	6.97667	6.19411	6.97687	6.67858	6.97728	6.27804	6.97895	6.50072
	6.9825	5.83744	6.98353	5.84221	6.98395	6.13642	6.98478	5.9967	6.9827	6.08301		6.98062	6.8655	6.98333	6.20413	6.98353	6.68335	6.98395	6.27899	6.98562	6.4826
	6.98917	5.83029	6.9902	5.85508	6.99062	6.13689	6.99145	5.99957	6.98937	6.07777		6.98728	6.87742	6.99	6.21557	6.9902	6.68669	6.99062	6.28138	6.99228	6.47116
	6.99583	5.82457	6.99687	5.86081	6.99728	6.13976	6.99812	6.00195	6.99603	6.06966		6.99395	6.88887	6.99667	6.23035	6.99687	6.68859	6.99728	6.27995	6.99895	6.47545
	7.0025	5.82075	7.00353	5.86462	7.00395	6.13546	7.00478	6.0029	7.0027	6.05726		7.00062	6.89077	7.00333	6.24514	7.00353	6.69527	7.00395	6.27327	7.00562	6.48069
	7.00917	5.81264	7.0102	5.87416	7.01062	6.1202	7.01145	5.99432	7.00937	6.04486		7.00728	6.88934	7.01	6.25801	7.0102	6.70147	7.01062	6.27041	7.01228	6.47593
	7.01583	5.80692	7.01687	5.88179	7.01728	6.10304	7.01812	5.97954	7.01603	6.04439		7.01395	6.89125	7.01667	6.26659	7.01687	6.70242	7.01728	6.27661	7.01895	6.46734
	7.0225	5.81074	7.02353	5.88179	7.02395	6.09207	7.02478	5.97048	7.0227	6.06155		7.02062	6.89983	7.02333	6.27327	7.02353	6.70862	7.02395	6.28376	7.02562	6.4702
	7.02917	5.826	7.0302	5.87797	7.03062	6.08253	7.03145	5.97477	7.02937	6.08969		7.02728	6.90508	7.03	6.27947	7.0302	6.71959	7.03062	6.28662	7.03228	6.47688
	7.03583	5.83649	7.03687	5.88036	7.03728	6.06871	7.03812	5.98335	7.03603	6.11877		7.03395	6.9046	7.03667	6.28138	7.03687	6.73532	7.03728	6.28471	7.03895	6.47783
	7.0425	5.83744	7.04353	5.88751	7.04395	6.06012	7.04478	5.99194	7.0427	6.14548		7.04062	6.90651	7.04333	6.27613	7.04353	6.74868	7.04395	6.28185	7.04562	6.47736
	7.04917	5.83458	7.0502	5.8918	7.05062	6.05774	7.05145	6.00195	7.04937	6.16932		7.04728	6.9108	7.05	6.26945	7.0502	6.76203	7.05062	6.27422	7.05228	6.48403
	7.05583	5.83172	7.05687	5.90038	7.05728	6.05631	7.05812	6.01006	7.05603	6.17647		7.05395	6.91795	7.05667	6.26898	7.05687	6.77252	7.05728	6.26564	7.05895	6.49643
	7.0625	5.82504	7.06353	5.91803	7.06395	6.04916	7.06478	6.00624	7.0627	6.16884		7.06062	6.92272	7.06333	6.26516	7.06353	6.77681	7.06395	6.26564	7.06562	6.5074
	7.06917	5.80883	7.0702	5.9371	7.07062	6.04057	7.07145	5.98812	7.06937	6.15883		7.06728	6.93655	7.07	6.25896	7.0702	6.77776	7.07062	6.27041	7.07228	6.51598
	7.07583	5.79739	7.07687	5.94997	7.07728	6.0339	7.07812	5.97095	7.07603	6.15025		7.07395	6.95467	7.07667	6.25086	7.07687	6.77919	7.07728	6.27232	7.07895	6.52075
	7.0825	5.79596	7.08353	5.95951	7.08395	6.02627	7.08478	5.95951	7.0827	6.13976		7.08062	6.96373	7.08333	6.24704	7.08353	6.77824	7.08395	6.26898	7.08562	6.52456
	7.08917	5.80025	7.0902	5.96952	7.09062	6.01959	7.09145	5.9514	7.08937	6.12879		7.08728	6.96135	7.09	6.24847	7.0902	6.77204	7.09062	6.2685	7.09228	6.52742
	7.09583	5.80311	7.09687	5.97572	7.09728	6.01912	7.09812	5.94425	7.09603	6.1307		7.09395	6.95324	7.09667	6.25086	7.09687	6.76489	7.09728	6.2685	7.09895	6.53076
	7.1025	5.80454	7.10353	5.97048	7.10395	6.02388	7.10478	5.94616	7.1027	6.14262		7.10062	6.95515	7.10333	6.25992	7.10353	6.76298	7.10395	6.26421	7.10562	6.52409
	7.10917	5.81169	7.1102	5.96333	7.11062	6.02722	7.11145	5.95427	7.10937	6.15072		7.10728	6.95801	7.11	6.2685	7.1102	6.76727	7.11062	6.26278	7.11228	6.50358
	7.11583	5.81884	7.11687	5.95665	7.11728	6.02579	7.11812	5.95379	7.11603	6.1574		7.11395	6.95896	7.11667	6.27851	7.11687	6.77109	7.11728	6.27041	7.11895	6.48403
	7.1225	5.82361	7.12353	5.94664	7.12395	6.02579	7.12478	5.94282	7.1227	6.17266		7.12062	6.95992	7.12333	6.29234	7.12353	6.77347	7.12395	6.28471	7.12562	6.47783
	7.12917	5.8322	7.1302	5.9309	7.13062	6.02531	7.13145	5.93185	7.12937	6.19078		7.12728	6.96754	7.13	6.30999	7.1302	6.77729	7.13062	6.2952	7.13228	6.48165
	7.13583	5.84173	7.13687	5.91803	7.13728	6.02293	7.13812	5.93042	7.13603	6.20031		7.13395	6.97708	7.13667	6.3262	7.13687	6.78253	7.13728	6.30093	7.13895	6.48212
	7.1425	5.84984	7.14353	5.91373	7.14395	6.01721	7.14478	5.92566	7.1427	6.19984		7.14062	6.97803	7.14333	6.33049	7.14353	6.78587	7.14395	6.3014	7.14562	6.48451
	7.14917	5.85556	7.1502	5.91516	7.15062	6.0153	7.15145	5.91564	7.14937	6.20508		7.14728	6.9747	7.15	6.32811	7.1502	6.78778	7.15062	6.29759	7.15228	6.49405
	7.15583	5.867	7.15687	5.91803	7.15728	6.02007	7.15812	5.91278	7.15603	6.21414		7.15395	6.97851	7.15667	6.32715	7.15687	6.79255	7.15728	6.28948	7.15895	6.50597
	7.1625	5.88226	7.16353	5.92566	7.16395	6.02245	7.16478	5.92136	7.1627	6.21557		7.16062	7.00092	7.16333	6.32572	7.16353	6.80494	7.16395	6.28042	7.16562	6.5074
	7.16917	5.89514	7.1702	5.9371	7.17062	6.02484	7.17145	5.93138	7.16937	6.2089		7.16728	7.03382	7.17	6.31857	7.1702	6.81734	7.17062	6.27613	7.17228	6.49881
	7.17583	5.90515	7.17687	5.94759	7.17728	6.02961	7.17812	5.93138	7.17603	6.20508		7.17395	7.06768	7.17667	6.30713	7.17687	6.82688	7.17728	6.27995	7.17895	6.49548
	7.1825	5.91564	7.18353	5.94854	7.18395	6.04153	7.18478	5.92852	7.1827	6.20794		7.18062	7.09534	7.18333	6.30188	7.18353	6.83403	7.18395	6.28901	7.18562	6.50167
	7.18917	5.92709	7.1902	5.93805	7.19062	6.05345	7.19145	5.92518	7.18937	6.20842		7.18728	7.11584	7.19	6.30713	7.1902	6.84214	7.19062	6.30045	7.19228	6.5093
	7.19583	5.92804	7.19687	5.92089	7.19728	6.05917	7.19812	5.9166	7.19603	6.20651		7.19395	7.12013	7.19667	6.31142	7.19687	6.8469	7.19728	6.3138	7.19895	6.51264
	7.2025	5.92089	7.20353	5.89991	7.20395	6.06155	7.20478	5.90372	7.2027	6.20651		7.20062	7.11155	7.20333	6.31571	7.20353	6.845	7.20395	6.32524	7.20562	6.5155
	7.20917	5.91135	7.2102	5.88465	7.21062	6.06108	7.21145	5.89609	7.20937	6.20842		7.20728	7.09629	7.21	6.31952	7.2102	6.84595	7.21062	6.32524	7.21228	6.51503
	7.21583	5.91183	7.21687	5.87416	7.21728	6.05392	7.21812	5.89657	7.21603	6.20794		7.21395	7.08389	7.21667	6.32286	7.21687	6.84929	7.21728	6.31142	7.21895	6.50406
	7.2225	5.9166	7.22353	5.87034	7.22395	6.03914	7.22478	5.89848	7.2227	6.20174		7.22062	7.07436	7.22333	6.32048	7.22353	6.85024	7.22395	6.2952	7.22562	6.48355
	7.22917	5.92089	7.2302	5.86843	7.23062	6.02865	7.23145	5.89609	7.22937	6.19364		7.22728	7.061	7.23	6.31046	7.2302	6.84309	7.23062	6.28185	7.23228	6.464
	7.23583	5.93042	7.23687	5.87082	7.23728	6.03104	7.23812	5.89609	7.23603	6.18553		7.23395	7.0467	7.23667	6.30283	7.23687	6.83594	7.23728	6.26993	7.23895	6.44922
	7.2425	5.94711	7.24353	5.87845	7.24395	6.0401	7.24478	5.90181	7.2427	6.17981		7.24062	7.02715	7.24333	6.29854	7.24353	6.83641	7.24395	6.25801	7.24562	6.43349
	7.24917	5.96857	7.2502	5.87988	7.25062	6.04725	7.25145	5.90563	7.24937	6.17933		7.24728	7.00045	7.25	6.3014	7.2502	6.83594	7.25062	6.26087	7.25228	6.41918
	7.25583	5.9824	7.25687	5.86891	7.25728	6.05202	7.25812	5.90515	7.25603	6.18362		7.25395	6.97565	7.25667	6.3076	7.25687	6.83689	7.25728	6.27708	7.25895	6.4106
	7.2625	5.99146	7.26353	5.84936	7.26395	6.05774	7.26478	5.90754	7.2627	6.19507		7.26062	6.9623	7.26333	6.32191	7.26353	6.84547	7.26395	6.29091	7.26562	6.40631
	7.26917	6.00243	7.2702	5.83935	7.27062	6.05869	7.27145	5.92232	7.26937	6.20556		7.26728	6.9623	7.27	6.3405	7.2702	6.8593	7.27062	6.29616	7.27228	6.40011
	7.27583	6.01006	7.27687	5.83172	7.27728	6.05011	7.27812	5.93805	7.27603	6.21033		7.27395	6.96993	7.27667	6.3591	7.27687	6.86598	7.27728	6.30093	7.27895	6.39296
	7.2825	6.01339	7.28353	5.81408	7.28395	6.03724	7.28478	5.94568	7.2827	6.20985		7.28062	6.97994	7.28333	6.37102	7.28353	6.8655	7.28395	6.31475	7.28562	6.39296
	7.28917	6.01673	7.2902	5.78976	7.29062	6.02627	7.29145	5.94807	7.28937	6.20794		7.28728	6.99615	7.29	6.37627	7.2902	6.86693	7.29062	6.32477	7.29228	6.40059
	7.29583	6.02818	7.29687	5.77164	7.29728	6.02341	7.29812	5.94759	7.29603	6.20127		7.29395	7.01094	7.29667	6.38247	7.29687	6.87265	7.29728	6.32954	7.29895	6.40917
	7.3025	6.04248	7.30353	5.76258	7.30395	6.02388	7.30478	5.94282	7.3027	6.18935		7.30062	7.02095	7.30333	6.38628	7.30353	6.87361	7.30395	6.3343	7.30562	6.41537
	7.30917	6.05726	7.3102	5.74923	7.31062	6.02865	7.31145	5.92804	7.30937	6.1841		7.30728	7.02477	7.31	6.38771	7.3102	6.87456	7.31062	6.33955	7.31228	6.42395
	7.31583	6.07634	7.31687	5.73015	7.31728	6.03771	7.31812	5.9104	7.31603	6.1841		7.31395	7.03096	7.31667	6.38342	7.31687	6.88887	7.31728	6.34146	7.31895	6.43301
	7.3225	6.09779	7.32353	5.72014	7.32395	6.04391	7.32478	5.89561	7.3227	6.18219		7.32062	7.03812	7.32333	6.3777	7.32353	6.9108	7.32395	6.33383	7.32562	6.43063
	7.32917	6.11544	7.3302	5.72395	7.33062	6.04343	7.33145	5.88036	7.32937	6.17743		7.32728	7.03955	7.33	6.37388	7.3302	6.92892	7.33062	6.32858	7.33228	6.41584
	7.33583	6.12211	7.33687	5.7292	7.33728	6.04153	7.33812	5.86653	7.33603	6.17599		7.33395	7.03192	7.33667	6.37197	7.33687	6.93369	7.33728	6.32954	7.33895	6.39868
	7.3425	6.13022	7.34353	5.72538	7.34395	6.04248	7.34478	5.85461	7.3427	6.17743		7.34062	7.01761	7.34333	6.36959	7.34353	6.9356	7.34395	6.33192	7.34562	6.38533
	7.34917	6.14452	7.3502	5.71871	7.35062	6.04296	7.35145	5.8465	7.34937	6.17266		7.34728	7.00426	7.35	6.37102	7.3502	6.9375	7.35062	6.33717	7.35228	6.36816
	7.35583	6.15883	7.35687	5.71775	7.35728	6.03771	7.35812	5.83792	7.35603	6.16217		7.35395	6.99043	7.35667	6.37388	7.35687	6.92987	7.35728	6.34432	7.35895	6.34623
	7.3625	6.16741	7.36353	5.71251	7.36395	6.03628	7.36478	5.83124	7.3627	6.15454		7.36062	6.97899	7.36333	6.38008	7.36353	6.91319	7.36395	6.35433	7.36562	6.33669
	7.36917	6.17695	7.3702	5.6982	7.37062	6.04534	7.37145	5.83267	7.36937	6.14595		7.36728	6.96754	7.37	6.39153	7.3702	6.8984	7.37062	6.36101	7.37228	6.34575
	7.37583	6.19507	7.37687	5.68438	7.37728	6.05726	7.37812	5.84221	7.37603	6.13356		7.37395	6.95944	7.37667	6.40631	7.37687	6.89697	7.37728	6.35862	7.37895	6.36292
	7.3825	6.21605	7.38353	5.67722	7.38395	6.06728	7.38478	5.85079	7.3827	6.11925		7.38062	6.95562	7.38333	6.41966	7.38353	6.90365	7.38395	6.3529	7.38562	6.37579
	7.38917	6.23226	7.3902	5.67484	7.39062	6.07061	7.39145	5.85365	7.38937	6.11115		7.38728	6.95848	7.39	6.42776	7.3902	6.91175	7.39062	6.3448	7.39228	6.38723
	7.39583	6.24228	7.39687	5.66912	7.39728	6.07347	7.39812	5.85604	7.39603	6.10924		7.39395	6.96898	7.39667	6.44398	7.39687	6.92511	7.39728	6.33478	7.39895	6.4044
	7.4025	6.24895	7.40353	5.66959	7.40395	6.07491	7.40478	5.8589	7.4027	6.10685		7.40062	6.98137	7.40333	6.46877	7.40353	6.94704	7.40395	6.32381	7.40562	6.41584
	7.40917	6.25086	7.4102	5.67484	7.41062	6.07586	7.41145	5.85938	7.40937	6.10924		7.40728	6.99139	7.41	6.48355	7.4102	6.96945	7.41062	6.31332	7.41228	6.41537
	7.41583	6.25134	7.41687	5.67532	7.41728	6.07681	7.41812	5.85413	7.41603	6.11925		7.41395	7.00283	7.41667	6.48928	7.41687	6.98471	7.41728	6.31046	7.41895	6.4106
	7.4225	6.25467	7.42353	5.67102	7.42395	6.08015	7.42478	5.85747	7.4227	6.13546		7.42062	7.01571	7.42333	6.49643	7.42353	6.99902	7.42395	6.30951	7.42562	6.41823
	7.42917	6.26087	7.4302	5.67293	7.43062	6.09016	7.43145	5.87082	7.42937	6.14691		7.42728	7.01714	7.43	6.51121	7.4302	7.01427	7.43062	6.3076	7.43228	6.43158
	7.43583	6.26612	7.43687	5.68438	7.43728	6.10447	7.43812	5.88751	7.43603	6.1512		7.43395	7.00521	7.43667	6.52218	7.43687	7.02524	7.43728	6.30856	7.43895	6.4373
	7.4425	6.26659	7.44353	5.69153	7.44395	6.12593	7.44478	5.89705	7.4427	6.15501		7.44062	6.99186	7.44333	6.52218	7.44353	7.02429	7.44395	6.31618	7.44562	6.43969
	7.44917	6.26755	7.4502	5.6963	7.45062	6.15072	7.45145	5.90181	7.44937	6.1574		7.44728	6.98948	7.45	6.5217	7.4502	7.01952	7.45062	6.32906	7.45228	6.44779
	7.45583	6.26993	7.45687	5.70917	7.45728	6.17075	7.45812	5.90944	7.45603	6.15311		7.45395	6.99377	7.45667	6.52313	7.45687	7.02143	7.45728	6.34336	7.45895	6.46114
	7.4625	6.26564	7.46353	5.73063	7.46395	6.17933	7.46478	5.91516	7.4627	6.14214		7.46062	6.99902	7.46333	6.51979	7.46353	7.02429	7.46395	6.36196	7.46562	6.46782
	7.46917	6.25563	7.4702	5.74684	7.47062	6.18219	7.47145	5.92232	7.46937	6.13832		7.46728	7.01761	7.47	6.51217	7.4702	7.02715	7.47062	6.39057	7.47228	6.47402
	7.47583	6.24847	7.47687	5.75256	7.47728	6.18792	7.47812	5.93233	7.47603	6.14595		7.47395	7.04575	7.47667	6.5074	7.47687	7.03382	7.47728	6.41632	7.47895	6.48451
	7.4825	6.25229	7.48353	5.75876	7.48395	6.19173	7.48478	5.95284	7.4827	6.15692		7.48062	7.0715	7.48333	6.50835	7.48353	7.04479	7.48395	6.43158	7.48562	6.49261
	7.48917	6.25753	7.4902	5.76735	7.49062	6.19078	7.49145	5.97334	7.48937	6.16932		7.48728	7.08485	7.49	6.50978	7.4902	7.05385	7.49062	6.43778	7.49228	6.48928
	7.49583	6.25706	7.49687	5.77211	7.49728	6.19745	7.49812	5.98526	7.49603	6.19173		7.49395	7.09105	7.49667	6.51264	7.49687	7.05671	7.49728	6.44207	7.49895	6.47593
	7.5025	6.25944	7.50353	5.77211	7.50395	6.22177	7.50478	5.99718	7.5027	6.22272		7.50062	7.10106	7.50333	6.5217	7.50353	7.05862	7.50395	6.44445	7.50562	6.46067
	7.50917	6.26087	7.5102	5.77497	7.51062	6.25372	7.51145	6.01435	7.50937	6.24752		7.50728	7.10583	7.51	6.53505	7.5102	7.05814	7.51062	6.44159	7.51228	6.44827
	7.51583	6.25753	7.51687	5.79071	7.51728	6.27756	7.51812	6.03151	7.51603	6.25801		7.51395	7.1044	7.51667	6.54125	7.51687	7.0529	7.51728	6.43921	7.51895	6.43921
	7.5225	6.24466	7.52353	5.81408	7.52395	6.29568	7.52478	6.04248	7.5227	6.26278		7.52062	7.1063	7.52333	6.53696	7.52353	7.04718	7.52395	6.43635	7.52562	6.4373
	7.52917	6.23369	7.5302	5.83887	7.53062	6.31142	7.53145	6.05011	7.52937	6.26612		7.52728	7.11727	7.53	6.53172	7.5302	7.04718	7.53062	6.43158	7.53228	6.4435
	7.53583	6.2232	7.53687	5.86081	7.53728	6.32334	7.53812	6.06298	7.53603	6.26469		7.53395	7.12442	7.53667	6.52647	7.53687	7.04956	7.53728	6.42347	7.53895	6.44922
	7.5425	6.20317	7.54353	5.88274	7.54395	6.3262	7.54478	6.06871	7.5427	6.2623		7.54062	7.11346	7.54333	6.52027	7.54353	7.04813	7.54395	6.41823	7.54562	6.44922
	7.54917	6.18362	7.5502	5.90611	7.55062	6.32095	7.55145	6.06346	7.54937	6.27184		7.54728	7.09486	7.55	6.50692	7.5502	7.04527	7.55062	6.41489	7.55228	6.44827
	7.55583	6.1779	7.55687	5.92804	7.55728	6.31142	7.55812	6.06155	7.55603	6.29568		7.55395	7.08103	7.55667	6.49166	7.55687	7.0405	7.55728	6.41012	7.55895	6.45065
	7.5625	6.18982	7.56353	5.94664	7.56395	6.29902	7.56478	6.06918	7.5627	6.32334		7.56062	7.06863	7.56333	6.48308	7.56353	7.03812	7.56395	6.41012	7.56562	6.45208
	7.56917	6.20174	7.5702	5.96285	7.57062	6.29044	7.57145	6.0811	7.56937	6.34861		7.56728	7.05719	7.57	6.47736	7.5702	7.02953	7.57062	6.41727	7.57228	6.44493
	7.57583	6.2089	7.57687	5.97906	7.57728	6.28996	7.57812	6.08873	7.57603	6.37341		7.57395	7.05385	7.57667	6.4683	7.57687	7.01427	7.57728	6.42347	7.57895	6.4373
	7.5825	6.21414	7.58353	5.99241	7.58395	6.29377	7.58478	6.10113	7.5827	6.39391		7.58062	7.05814	7.58333	6.45065	7.58353	7.00092	7.58395	6.41727	7.58562	6.43921
	7.58917	6.21796	7.5902	6.00338	7.59062	6.29807	7.59145	6.11639	7.58937	6.40249		7.58728	7.06768	7.59	6.43063	7.5902	6.99568	7.59062	6.40345	7.59228	6.44541
	7.59583	6.21462	7.59687	6.00958	7.59728	6.30236	7.59812	6.12116	7.59603	6.40392		7.59395	7.07483	7.59667	6.41251	7.59687	6.99854	7.59728	6.39582	7.59895	6.44875
	7.6025	6.2027	7.60353	6.01578	7.60395	6.30856	7.60478	6.11687	7.6027	6.40917		7.60062	7.08532	7.60333	6.39009	7.60353	6.99806	7.60395	6.39391	7.60562	6.45399
	7.60917	6.19364	7.6102	6.02198	7.61062	6.31523	7.61145	6.11877	7.60937	6.41966		7.60728	7.09152	7.61	6.36864	7.6102	6.99615	7.61062	6.39057	7.61228	6.4702
	7.61583	6.18744	7.61687	6.03008	7.61728	6.31475	7.61812	6.12926	7.61603	6.42586		7.61395	7.09343	7.61667	6.35004	7.61687	6.99997	7.61728	6.3839	7.61895	6.48832
	7.6225	6.1779	7.62353	6.0401	7.62395	6.31046	7.62478	6.13213	7.6227	6.4249		7.62062	7.09581	7.62333	6.33526	7.62353	7.00426	7.62395	6.37913	7.62562	6.50024
	7.62917	6.16503	7.6302	6.0482	7.63062	6.30808	7.63145	6.13022	7.62937	6.42204		7.62728	7.09963	7.63	6.31809	7.6302	6.99711	7.63062	6.37722	7.63228	6.50644
	7.63583	6.1512	7.63687	6.05726	7.63728	6.31523	7.63812	6.13403	7.63603	6.42014		7.63395	7.1106	7.63667	6.30713	7.63687	6.98185	7.63728	6.37245	7.63895	6.50787
	7.6425	6.1388	7.64353	6.07395	7.64395	6.3262	7.64478	6.14786	7.6427	6.41918		7.64062	7.11632	7.64333	6.30808	7.64353	6.96707	7.64395	6.36339	7.64562	6.50358
	7.64917	6.12116	7.6502	6.10065	7.65062	6.33001	7.65145	6.1574	7.64937	6.42157		7.64728	7.11441	7.65	6.31285	7.6502	6.95515	7.65062	6.3591	7.65228	6.48832
	7.65583	6.10256	7.65687	6.12926	7.65728	6.32715	7.65812	6.15883	7.65603	6.43301		7.65395	7.10106	7.65667	6.31762	7.65687	6.93893	7.65728	6.36435	7.65895	6.47116
	7.6625	6.09016	7.66353	6.15549	7.66395	6.32334	7.66478	6.16407	7.6627	6.45494		7.66062	7.08485	7.66333	6.32524	7.66353	6.92463	7.66395	6.37197	7.66562	6.45924
	7.66917	6.07967	7.6702	6.18553	7.67062	6.32334	7.67145	6.17647	7.66937	6.48069		7.66728	7.06863	7.67	6.33812	7.6702	6.91652	7.67062	6.37674	7.67228	6.45542
	7.67583	6.07061	7.67687	6.22129	7.67728	6.32524	7.67812	6.19316	7.67603	6.49977		7.67395	7.04765	7.67667	6.3448	7.67687	6.90889	7.67728	6.37817	7.67895	6.45685
	7.6825	6.05917	7.68353	6.24752	7.68395	6.33478	7.68478	6.2027	7.6827	6.51217		7.68062	7.02667	7.68333	6.33955	7.68353	6.90222	7.68395	6.38056	7.68562	6.46257
	7.68917	6.0544	7.6902	6.25801	7.69062	6.35624	7.69145	6.21462	7.68937	6.52027		7.68728	7.0138	7.69	6.32811	7.6902	6.90079	7.69062	6.37388	7.69228	6.47783
	7.69583	6.05392	7.69687	6.26612	7.69728	6.38056	7.69812	6.23083	7.69603	6.52695		7.69395	7.00998	7.69667	6.32429	7.69687	6.90317	7.69728	6.35433	7.69895	6.49691
	7.7025	6.05202	7.70353	6.28328	7.70395	6.39486	7.70478	6.24228	7.7027	6.52981		7.70062	7.00712	7.70333	6.32381	7.70353	6.89602	7.70395	6.33574	7.70562	6.5074
	7.70917	6.04963	7.7102	6.3014	7.71062	6.39963	7.71145	6.24371	7.70937	6.53076		7.70728	7.00092	7.71	6.31905	7.7102	6.88362	7.71062	6.32668	7.71228	6.50787
	7.71583	6.04582	7.71687	6.31142	7.71728	6.40059	7.71812	6.24228	7.71603	6.53601		7.71395	6.99902	7.71667	6.31332	7.71687	6.87742	7.71728	6.31905	7.71895	6.50883
	7.7225	6.0463	7.72353	6.32238	7.72395	6.39677	7.72478	6.24657	7.7227	6.54411		7.72062	7.00045	7.72333	6.31762	7.72353	6.87695	7.72395	6.30713	7.72562	6.51121
	7.72917	6.04248	7.7302	6.3448	7.73062	6.38628	7.73145	6.24657	7.72937	6.54936		7.72728	6.99902	7.73	6.33049	7.7302	6.87075	7.73062	6.30426	7.73228	6.51169
	7.73583	6.03724	7.73687	6.37197	7.73728	6.37531	7.73812	6.24466	7.73603	6.54936		7.73395	6.99615	7.73667	6.33478	7.73687	6.85692	7.73728	6.32143	7.73895	6.50978
	7.7425	6.04153	7.74353	6.39486	7.74395	6.37531	7.74478	6.25467	7.7427	6.54936		7.74062	6.99902	7.74333	6.32954	7.74353	6.84977	7.74395	6.34718	7.74562	6.5136
	7.74917	6.05536	7.7502	6.41537	7.75062	6.38485	7.75145	6.27422	7.74937	6.55174		7.74728	7.00998	7.75	6.32238	7.7502	6.845	7.75062	6.37102	7.75228	6.51741
	7.75583	6.07014	7.75687	6.44207	7.75728	6.38914	7.75812	6.29044	7.75603	6.55508		7.75395	7.01952	7.75667	6.31809	7.75687	6.8326	7.75728	6.39343	7.75895	6.51693
	7.7625	6.07777	7.76353	6.46973	7.76395	6.38771	7.76478	6.29282	7.7627	6.56176		7.76062	7.02763	7.76333	6.30999	7.76353	6.80923	7.76395	6.41346	7.76562	6.51646
	7.76917	6.08158	7.7702	6.49166	7.77062	6.3858	7.77145	6.29807	7.76937	6.56796		7.76728	7.03859	7.77	6.30188	7.7702	6.78968	7.77062	6.41918	7.77228	6.51836
	7.77583	6.08301	7.77687	6.5093	7.77728	6.39153	7.77812	6.3076	7.77603	6.56605		7.77395	7.04908	7.77667	6.2995	7.77687	6.78015	7.77728	6.41298	7.77895	6.51789
	7.7825	6.07443	7.78353	6.52742	7.78395	6.40059	7.78478	6.31571	7.7827	6.5546		7.78062	7.05147	7.78333	6.30331	7.78353	6.76966	7.78395	6.4044	7.78562	6.51073
	7.78917	6.05297	7.7902	6.54364	7.79062	6.40917	7.79145	6.32286	7.78937	6.54316		7.78728	7.04813	7.79	6.30951	7.7902	6.75201	7.79062	6.3982	7.79228	6.49929
	7.79583	6.03104	7.79687	6.55079	7.79728	6.4249	7.79812	6.32906	7.79603	6.53982		7.79395	7.04861	7.79667	6.31428	7.79687	6.73294	7.79728	6.38962	7.79895	6.48975
	7.8025	6.01435	7.80353	6.55365	7.80395	6.44493	7.80478	6.33764	7.8027	6.53887		7.80062	7.05004	7.80333	6.31666	7.80353	6.72293	7.80395	6.38103	7.80562	6.47688
	7.80917	6.0029	7.8102	6.55842	7.81062	6.46734	7.81145	6.33621	7.80937	6.53744		7.80728	7.04479	7.81	6.31428	7.8102	6.7234	7.81062	6.38342	7.81228	6.46067
	7.81583	5.99575	7.81687	6.56223	7.81728	6.48832	7.81812	6.32715	7.81603	6.54411		7.81395	7.04193	7.81667	6.31046	7.81687	6.73056	7.81728	6.38914	7.81895	6.44493
	7.8225	5.99527	7.82353	6.56414	7.82395	6.50549	7.82478	6.31618	7.8227	6.55603		7.82062	7.05242	7.82333	6.30951	7.82353	6.74629	7.82395	6.39009	7.82562	6.43396
	7.82917	6.00624	7.8302	6.56986	7.83062	6.52218	7.83145	6.30903	7.82937	6.56319		7.82728	7.06911	7.83	6.31762	7.8302	6.76537	7.83062	6.38819	7.83228	6.4292
	7.83583	6.01387	7.83687	6.5794	7.83728	6.53696	7.83812	6.30808	7.83603	6.56033		7.83395	7.07579	7.83667	6.33383	7.83687	6.78062	7.83728	6.39009	7.83895	6.423
	7.8425	6.01387	7.84353	6.58464	7.84395	6.55222	7.84478	6.30665	7.8427	6.55413		7.84062	7.07579	7.84333	6.35433	7.84353	6.79064	7.84395	6.39439	7.84562	6.41918
	7.84917	6.01339	7.8502	6.58417	7.85062	6.56652	7.85145	6.30665	7.84937	6.54554		7.84728	7.08532	7.85	6.37484	7.8502	6.79064	7.85062	6.39439	7.85228	6.42204
	7.85583	6.01435	7.85687	6.58703	7.85728	6.57845	7.85812	6.30379	7.85603	6.52742		7.85395	7.10678	7.85667	6.39105	7.85687	6.78158	7.85728	6.39486	7.85895	6.43158
	7.8625	6.01339	7.86353	6.59561	7.86395	6.58846	7.86478	6.29854	7.8627	6.50358		7.86062	7.12776	7.86333	6.40297	7.86353	6.7606	7.86395	6.40106	7.86562	6.44445
	7.86917	6.00529	7.8702	6.60038	7.87062	6.598	7.87145	6.29044	7.86937	6.47783		7.86728	7.14397	7.87	6.40535	7.8702	6.74057	7.87062	6.40678	7.87228	6.45876
	7.87583	6.00147	7.87687	6.60086	7.87728	6.60515	7.87812	6.28662	7.87603	6.45542		7.87395	7.16972	7.87667	6.39963	7.87687	6.73103	7.87728	6.40631	7.87895	6.47306
	7.8825	6.00576	7.88353	6.60467	7.88395	6.61087	7.88478	6.28805	7.8827	6.43539		7.88062	7.20263	7.88333	6.39391	7.88353	6.72531	7.88395	6.40106	7.88562	6.48165
	7.88917	6.00719	7.8902	6.61516	7.89062	6.61612	7.89145	6.28948	7.88937	6.42586		7.88728	7.23028	7.89	6.39105	7.8902	6.71244	7.89062	6.39963	7.89228	6.48165
	7.89583	6.00243	7.89687	6.62136	7.89728	6.61945	7.89812	6.29044	7.89603	6.43206		7.89395	7.24506	7.89667	6.39963	7.89687	6.69003	7.89728	6.40297	7.89895	6.47783
	7.9025	6.00243	7.90353	6.62231	7.90395	6.62279	7.90478	6.29425	7.9027	6.44636		7.90062	7.25079	7.90333	6.41394	7.90353	6.67334	7.90395	6.40583	7.90562	6.47068
	7.90917	6.01387	7.9102	6.62422	7.91062	6.62374	7.91145	6.29997	7.90937	6.45733		7.90728	7.2546	7.91	6.43063	7.9102	6.66618	7.91062	6.40774	7.91228	6.45971
	7.91583	6.02961	7.91687	6.62804	7.91728	6.62851	7.91812	6.29854	7.91603	6.45781		7.91395	7.24936	7.91667	6.44588	7.91687	6.66237	7.91728	6.41727	7.91895	6.4497
	7.9225	6.04296	7.92353	6.62756	7.92395	6.63567	7.92478	6.29234	7.9227	6.4559		7.92062	7.23934	7.92333	6.46305	7.92353	6.6576	7.92395	6.43539	7.92562	6.44493
	7.92917	6.05726	7.9302	6.61993	7.93062	6.64234	7.93145	6.29044	7.92937	6.45018		7.92728	7.23457	7.93	6.47831	7.9302	6.65951	7.93062	6.4497	7.93228	6.44684
	7.93583	6.07586	7.93687	6.61182	7.93728	6.64759	7.93812	6.29282	7.93603	6.43301		7.93395	7.23934	7.93667	6.48546	7.93687	6.67334	7.93728	6.44827	7.93895	6.45113
	7.9425	6.09112	7.94353	6.6061	7.94395	6.65283	7.94478	6.28996	7.9427	6.40678		7.94062	7.25079	7.94333	6.48403	7.94353	6.69003	7.94395	6.43826	7.94562	6.46067
	7.94917	6.09875	7.9502	6.59895	7.95062	6.66046	7.95145	6.28424	7.94937	6.3839		7.94728	7.26652	7.95	6.4888	7.9502	6.70385	7.95062	6.4249	7.95228	6.47879
	7.95583	6.10065	7.95687	6.59084	7.95728	6.66809	7.95812	6.28376	7.95603	6.3777		7.95395	7.28893	7.95667	6.50597	7.95687	6.71673	7.95728	6.40965	7.95895	6.50024
	7.9625	6.10447	7.96353	6.5856	7.96395	6.67286	7.96478	6.28662	7.9627	6.37627		7.96062	7.31373	7.96333	6.52409	7.96353	6.73151	7.96395	6.39486	7.96562	6.51932
	7.96917	6.1121	7.9702	6.58083	7.97062	6.67572	7.97145	6.28805	7.96937	6.37102		7.96728	7.32899	7.97	6.53887	7.9702	6.73771	7.97062	6.38533	7.97228	6.53458
	7.97583	6.11782	7.97687	6.57368	7.97728	6.68335	7.97812	6.28567	7.97603	6.3715		7.97395	7.34043	7.97667	6.54507	7.97687	6.73532	7.97728	6.38533	7.97895	6.55222
	7.9825	6.1245	7.98353	6.5608	7.98395	6.69241	7.98478	6.28567	7.9827	6.3839		7.98062	7.3576	7.98333	6.55079	7.98353	6.72674	7.98395	6.38866	7.98562	6.56652
	7.98917	6.13737	7.9902	6.54745	7.99062	6.69432	7.99145	6.28567	7.98937	6.39677		7.98728	7.37381	7.99	6.55317	7.9902	6.71911	7.99062	6.39296	7.99228	6.57225
	7.99583	6.15406	7.99687	6.53505	7.99728	6.68859	7.99812	6.27804	7.99603	6.40202		7.99395	7.38144	7.99667	6.5527	7.99687	6.71196	7.99728	6.39725	7.99895	6.57225
	8.0025	6.17027	8.00353	6.5217	8.00395	6.68383	8.00478	6.26755	8.0027	6.39915		8.00062	7.39002	8.00333	6.55079	8.00353	6.70719	8.00395	6.40154	8.00562	6.58035
	8.00917	6.1841	8.0102	6.51026	8.01062	6.68383	8.01145	6.26373	8.00937	6.39534		8.00728	7.41529	8.01	6.55174	8.0102	6.71148	8.01062	6.40345	8.01228	6.60133
	8.01583	6.20127	8.01687	6.50263	8.01728	6.6781	8.01812	6.26659	8.01603	6.38866		8.01395	7.45058	8.01667	6.56128	8.01687	6.72626	8.01728	6.40678	8.01895	6.62231
	8.0225	6.21557	8.02353	6.50072	8.02395	6.67381	8.02478	6.26373	8.0227	6.38437		8.02062	7.47919	8.02333	6.57606	8.02353	6.74629	8.02395	6.4168	8.02562	6.63948
	8.02917	6.22368	8.0302	6.5012	8.03062	6.68001	8.03145	6.25563	8.02937	6.39153		8.02728	7.50494	8.03	6.59275	8.0302	6.76298	8.03062	6.43492	8.03228	6.66046
	8.03583	6.22845	8.03687	6.50263	8.03728	6.69622	8.03812	6.25277	8.03603	6.40011		8.03395	7.53403	8.03667	6.61087	8.03687	6.78253	8.03728	6.45542	8.03895	6.69193
	8.0425	6.2356	8.04353	6.51217	8.04395	6.70671	8.04478	6.2542	8.0427	6.40583		8.04062	7.56359	8.04333	6.6309	8.04353	6.81067	8.04395	6.47306	8.04562	6.71959
	8.04917	6.23894	8.0502	6.53124	8.05062	6.71101	8.05145	6.25086	8.04937	6.40821		8.04728	7.586	8.05	6.64902	8.0502	6.84977	8.05062	6.49691	8.05228	6.73342
	8.05583	6.23465	8.05687	6.55031	8.05728	6.72102	8.05812	6.24323	8.05603	6.4187		8.05395	7.60174	8.05667	6.66285	8.05687	6.88887	8.05728	6.52599	8.05895	6.74677
	8.0625	6.23083	8.06353	6.55937	8.06395	6.73056	8.06478	6.23894	8.0627	6.43492		8.06062	7.62033	8.06333	6.68097	8.06353	6.92511	8.06395	6.55174	8.06562	6.77347
	8.06917	6.23512	8.0702	6.56033	8.07062	6.73199	8.07145	6.23894	8.06937	6.44684		8.06728	7.64179	8.07	6.70385	8.0702	6.95705	8.07062	6.56986	8.07228	6.80733
	8.07583	6.24609	8.07687	6.56033	8.07728	6.72054	8.07812	6.23655	8.07603	6.45304		8.07395	7.66706	8.07667	6.72722	8.07687	6.98042	8.07728	6.59275	8.07895	6.83308
	8.0825	6.25563	8.08353	6.5546	8.08395	6.7091	8.08478	6.23178	8.0827	6.46019		8.08062	7.69615	8.08333	6.74534	8.08353	6.9952	8.08395	6.62613	8.08562	6.8512
	8.08917	6.27327	8.0902	6.54268	8.09062	6.70004	8.09145	6.23655	8.08937	6.47211		8.08728	7.72953	8.09	6.76441	8.0902	7.00569	8.09062	6.65569	8.09228	6.86932
	8.09583	6.29711	8.09687	6.53076	8.09728	6.68335	8.09812	6.25086	8.09603	6.47879		8.09395	7.75814	8.09667	6.78349	8.09687	7.01904	8.09728	6.67334	8.09895	6.88171
	8.1025	6.31666	8.10353	6.52552	8.10395	6.66618	8.10478	6.26755	8.1027	6.47593		8.10062	7.78246	8.10333	6.79731	8.10353	7.03526	8.10395	6.68812	8.10562	6.87885
	8.10917	6.32191	8.1102	6.5217	8.11062	6.65474	8.11145	6.28424	8.10937	6.46734		8.10728	7.80535	8.11	6.80685	8.1102	7.05481	8.11062	6.70767	8.11228	6.86646
	8.11583	6.31714	8.11687	6.51741	8.11728	6.65331	8.11812	6.30188	8.11603	6.46305		8.11395	7.8311	8.11667	6.81496	8.11687	7.08103	8.11728	6.71864	8.11895	6.86026
	8.1225	6.31475	8.12353	6.51836	8.12395	6.65379	8.12478	6.31571	8.1227	6.4621		8.12062	7.85398	8.12333	6.83069	8.12353	7.10773	8.12395	6.71196	8.12562	6.8593
	8.12917	6.31142	8.1302	6.52838	8.13062	6.65283	8.13145	6.31666	8.12937	6.45971		8.12728	7.86543	8.13	6.85406	8.1302	7.12633	8.13062	6.70099	8.13228	6.86121
	8.13583	6.30426	8.13687	6.54507	8.13728	6.65474	8.13812	6.31142	8.13603	6.45447		8.13395	7.8721	8.13667	6.88362	8.13687	7.13682	8.13728	6.69909	8.13895	6.86693
	8.1425	6.29997	8.14353	6.56128	8.14395	6.65474	8.14478	6.30808	8.1427	6.44636		8.14062	7.87735	8.14333	6.91271	8.14353	7.15303	8.14395	6.7029	8.14562	6.87885
	8.14917	6.30379	8.1502	6.58178	8.15062	6.64854	8.15145	6.30903	8.14937	6.43396		8.14728	7.88546	8.15	6.93464	8.1502	7.17878	8.15062	6.7029	8.15228	6.88887
	8.15583	6.31046	8.15687	6.60229	8.15728	6.64282	8.15812	6.30951	8.15603	6.42347		8.15395	7.88593	8.15667	6.94942	8.15687	7.19929	8.15728	6.70195	8.15895	6.89316
	8.1625	6.31094	8.16353	6.61039	8.16395	6.6452	8.16478	6.31189	8.1627	6.423		8.16062	7.88307	8.16333	6.95848	8.16353	7.20978	8.16395	6.70338	8.16562	6.8965
	8.16917	6.31142	8.1702	6.60324	8.17062	6.65426	8.17145	6.32095	8.16937	6.43635		8.16728	7.88546	8.17	6.96564	8.1702	7.21502	8.17062	6.69765	8.17228	6.89983
	8.17583	6.32334	8.17687	6.59132	8.17728	6.65855	8.17812	6.3324	8.17603	6.45399		8.17395	7.89595	8.17667	6.97327	8.17687	7.21741	8.17728	6.68192	8.17895	6.89554
	8.1825	6.33717	8.18353	6.58751	8.18395	6.65665	8.18478	6.34146	8.1827	6.46782		8.18062	7.90739	8.18333	6.9766	8.18353	7.21169	8.18395	6.6638	8.18562	6.88219
	8.18917	6.34241	8.1902	6.58512	8.19062	6.65617	8.19145	6.34956	8.18937	6.48832		8.18728	7.91454	8.19	6.97374	8.1902	7.19452	8.19062	6.64806	8.19228	6.86646
	8.19583	6.3405	8.19687	6.58131	8.19728	6.65855	8.19812	6.36339	8.19603	6.51455		8.19395	7.92027	8.19667	6.96325	8.19687	7.17926	8.19728	6.63376	8.19895	6.8512
	8.2025	6.34527	8.20353	6.58607	8.20395	6.65808	8.20478	6.38485	8.2027	6.53219		8.20062	7.9217	8.20333	6.95181	8.20353	7.17115	8.20395	6.62374	8.20562	6.83212
	8.20917	6.35719	8.2102	6.60276	8.21062	6.65331	8.21145	6.40583	8.20937	6.53601		8.20728	7.91168	8.21	6.93893	8.2102	7.164	8.21062	6.62518	8.21228	6.81067
	8.21583	6.36673	8.21687	6.6185	8.21728	6.65665	8.21812	6.42776	8.21603	6.54173		8.21395	7.89356	8.21667	6.92511	8.21687	7.15542	8.21728	6.62708	8.21895	6.79874
	8.2225	6.37627	8.22353	6.62374	8.22395	6.67095	8.22478	6.45351	8.2227	6.56223		8.22062	7.88116	8.22333	6.91652	8.22353	7.14636	8.22395	6.61755	8.22562	6.79588
	8.22917	6.39248	8.2302	6.63042	8.23062	6.69003	8.23145	6.48308	8.22937	6.57892		8.22728	7.8721	8.23	6.9232	8.2302	7.14397	8.23062	6.60038	8.23228	6.79445
	8.23583	6.41394	8.23687	6.6452	8.23728	6.70099	8.23812	6.50072	8.23603	6.58131		8.23395	7.86352	8.23667	6.9418	8.23687	7.14493	8.23728	6.59084	8.23895	6.78968
	8.2425	6.43158	8.24353	6.66046	8.24395	6.70624	8.24478	6.50167	8.2427	6.5794		8.24062	7.85828	8.24333	6.95324	8.24353	7.14636	8.24395	6.59037	8.24562	6.79016
	8.24917	6.44064	8.2502	6.66666	8.25062	6.71053	8.25145	6.50024	8.24937	6.58274		8.24728	7.86018	8.25	6.95944	8.2502	7.15828	8.25062	6.58894	8.25228	6.79684
	8.25583	6.44588	8.25687	6.67191	8.25728	6.70815	8.25812	6.50167	8.25603	6.58417		8.25395	7.85828	8.25667	6.96325	8.25687	7.17878	8.25728	6.58894	8.25895	6.79779
	8.2625	6.45256	8.26353	6.67953	8.26395	6.69909	8.26478	6.50501	8.2627	6.58178		8.26062	7.84492	8.26333	6.97088	8.26353	7.20024	8.26395	6.59895	8.26562	6.79159
	8.26917	6.4621	8.2702	6.67906	8.27062	6.69193	8.27145	6.50644	8.26937	6.58894		8.26728	7.83348	8.27	6.9747	8.2702	7.20835	8.27062	6.61516	8.27228	6.78492
	8.27583	6.47879	8.27687	6.66904	8.27728	6.69479	8.27812	6.5155	8.27603	6.60944		8.27395	7.8311	8.27667	6.97565	8.27687	7.20501	8.27728	6.62374	8.27895	6.78349
	8.2825	6.49738	8.28353	6.65998	8.28395	6.70385	8.28478	6.54125	8.2827	6.63233		8.28062	7.83157	8.28333	6.98233	8.28353	7.1969	8.28395	6.6247	8.28562	6.77633
	8.28917	6.50978	8.2902	6.66046	8.29062	6.71434	8.29145	6.57558	8.28937	6.64568		8.28728	7.82728	8.29	6.98805	8.2902	7.1826	8.29062	6.63233	8.29228	6.76584
	8.29583	6.5136	8.29687	6.66332	8.29728	6.73008	8.29812	6.60896	8.29603	6.6576		8.29395	7.82633	8.29667	6.98996	8.29687	7.16686	8.29728	6.64902	8.29895	6.76441
	8.3025	6.51884	8.30353	6.66809	8.30395	6.75058	8.30478	6.63471	8.3027	6.67048		8.30062	7.83014	8.30333	6.98709	8.30353	7.15542	8.30395	6.65903	8.30562	6.77347
	8.30917	6.53076	8.3102	6.68097	8.31062	6.76727	8.31145	6.65569	8.30937	6.68049		8.30728	7.82776	8.31	6.98328	8.3102	7.15494	8.31062	6.65808	8.31228	6.78492
	8.31583	6.54554	8.31687	6.70004	8.31728	6.77729	8.31812	6.67238	8.31603	6.68812		8.31395	7.82013	8.31667	6.97803	8.31687	7.16305	8.31728	6.65665	8.31895	6.79541
	8.3225	6.55842	8.32353	6.71291	8.32395	6.78539	8.32478	6.68573	8.3227	6.70338		8.32062	7.81584	8.32333	6.97041	8.32353	7.17592	8.32395	6.66189	8.32562	6.814
	8.32917	6.57606	8.3302	6.71577	8.33062	6.79255	8.33145	6.6967	8.32937	6.73389		8.32728	7.82442	8.33	6.96516	8.3302	7.195	8.33062	6.66523	8.33228	6.83641
	8.33583	6.59847	8.33687	6.72293	8.33728	6.80113	8.33812	6.70528	8.33603	6.76918		8.33395	7.84016	8.33667	6.96659	8.33687	7.21502	8.33728	6.66618	8.33895	6.84881
	8.3425	6.61993	8.34353	6.73628	8.34395	6.80733	8.34478	6.7153	8.3427	6.80161		8.34062	7.86209	8.34333	6.96707	8.34353	7.2298	8.34395	6.67715	8.34562	6.85453
	8.34917	6.63662	8.3502	6.75011	8.35062	6.81877	8.35145	6.72817	8.34937	6.82783		8.34728	7.89165	8.35	6.96468	8.3502	7.2403	8.35062	6.70576	8.35228	6.86646
	8.35583	6.65712	8.35687	6.75917	8.35728	6.8326	8.35812	6.74629	8.35603	6.85263		8.35395	7.92503	8.35667	6.97184	8.35687	7.24936	8.35728	6.73676	8.35895	6.88839
	8.3625	6.6843	8.36353	6.77061	8.36395	6.84977	8.36478	6.76394	8.3627	6.87265		8.36062	7.95507	8.36333	6.99043	8.36353	7.25889	8.36395	6.7606	8.36562	6.90603
	8.36917	6.71673	8.3702	6.78587	8.37062	6.8717	8.37145	6.77776	8.36937	6.88505		8.36728	7.97606	8.37	7.01427	8.3702	7.26366	8.37062	6.78587	8.37228	6.91557
	8.37583	6.74915	8.37687	6.79922	8.37728	6.8984	8.37812	6.7935	8.37603	6.89697		8.37395	7.99799	8.37667	7.03335	8.37687	7.26986	8.37728	6.81543	8.37895	6.93178
	8.3825	6.77919	8.38353	6.81019	8.38395	6.92797	8.38478	6.81734	8.3827	6.90985		8.38062	8.01754	8.38333	7.05528	8.38353	7.27987	8.38395	6.84595	8.38562	6.95801
	8.38917	6.80351	8.3902	6.82116	8.39062	6.95133	8.39145	6.84547	8.38937	6.92701		8.38728	8.03518	8.39	7.08246	8.3902	7.28846	8.39062	6.8717	8.39228	6.98233
	8.39583	6.814	8.39687	6.83641	8.39728	6.96993	8.39812	6.86836	8.39603	6.94323		8.39395	8.0471	8.39667	7.1044	8.39687	7.28893	8.39728	6.90508	8.39895	6.99615
	8.4025	6.81257	8.40353	6.85072	8.40395	6.98948	8.40478	6.88553	8.4027	6.96516		8.40062	8.06189	8.40333	7.12109	8.40353	7.28464	8.40395	6.94656	8.40562	7.01427
	8.40917	6.80542	8.4102	6.86312	8.41062	7.01332	8.41145	6.9046	8.40937	6.99091		8.40728	8.08144	8.41	7.13587	8.4102	7.2875	8.41062	6.97994	8.41228	7.04241
	8.41583	6.80113	8.41687	6.87313	8.41728	7.03287	8.41812	6.92415	8.41603	7.01189		8.41395	8.09765	8.41667	7.15017	8.41687	7.29561	8.41728	6.99949	8.41895	7.06863
	8.4225	6.80256	8.42353	6.88171	8.42395	7.04527	8.42478	6.93846	8.4227	7.02953		8.42062	8.11052	8.42333	7.16019	8.42353	7.30705	8.42395	7.01618	8.42562	7.08675
	8.42917	6.80637	8.4302	6.88696	8.43062	7.06196	8.43145	6.94609	8.42937	7.04622		8.42728	8.12197	8.43	7.16352	8.4302	7.32374	8.43062	7.03764	8.43228	7.10535
	8.43583	6.81448	8.43687	6.88934	8.43728	7.08675	8.43812	6.95658	8.43603	7.06625		8.43395	8.13675	8.43667	7.16496	8.43687	7.35569	8.43728	7.0591	8.43895	7.12967
	8.4425	6.82545	8.44353	6.89983	8.44395	7.10917	8.44478	6.97184	8.4427	7.08151		8.44062	8.14295	8.44333	7.16257	8.44353	7.39241	8.44395	7.07674	8.44562	7.14636
	8.44917	6.83451	8.4502	6.91795	8.45062	7.12109	8.45145	6.98185	8.44937	7.09629		8.44728	8.14295	8.45	7.15971	8.4502	7.41434	8.45062	7.0982	8.45228	7.15208
	8.45583	6.84023	8.45687	6.93607	8.45728	7.13253	8.45812	6.9828	8.45603	7.12061		8.45395	8.14295	8.45667	7.15876	8.45687	7.42054	8.45728	7.12824	8.45895	7.15399
	8.4625	6.845	8.46353	6.95086	8.46395	7.15399	8.46478	6.98233	8.4627	7.1516		8.46062	8.15201	8.46333	7.16019	8.46353	7.42149	8.46395	7.15876	8.46562	7.1559
	8.46917	6.84929	8.4702	6.96707	8.47062	7.1702	8.47145	6.99043	8.46937	7.17783		8.46728	8.16679	8.47	7.16591	8.4702	7.42149	8.47062	7.18737	8.47228	7.15399
	8.47583	6.8469	8.47687	6.98233	8.47728	7.17211	8.47812	6.99759	8.47603	7.19118		8.47395	8.17966	8.47667	7.16925	8.47687	7.41482	8.47728	7.20882	8.47895	7.14779
	8.4825	6.83546	8.48353	6.98614	8.48395	7.17068	8.48478	6.99854	8.4827	7.20072		8.48062	8.19588	8.48333	7.16782	8.48353	7.4029	8.48395	7.22837	8.48562	7.14588
	8.48917	6.81829	8.4902	6.97756	8.49062	7.17449	8.49145	7.00045	8.48937	7.21359		8.48728	8.20923	8.49	7.16209	8.4902	7.40099	8.49062	7.24459	8.49228	7.14827
	8.49583	6.7935	8.49687	6.96468	8.49728	7.17783	8.49812	7.00665	8.49603	7.22313		8.49395	8.2159	8.49667	7.15971	8.49687	7.41386	8.49728	7.26271	8.49895	7.15065
	8.5025	6.76298	8.50353	6.95086	8.50395	7.17258	8.50478	7.01618	8.5027	7.22599		8.50062	8.21209	8.50333	7.15971	8.50353	7.42912	8.50395	7.28226	8.50562	7.14922
	8.50917	6.73151	8.5102	6.93846	8.51062	7.16639	8.51145	7.01904	8.50937	7.23267		8.50728	8.19921	8.51	7.15303	8.5102	7.44009	8.51062	7.30181	8.51228	7.14397
	8.51583	6.71196	8.51687	6.93035	8.51728	7.16782	8.51812	7.02333	8.51603	7.25174		8.51395	8.18062	8.51667	7.13968	8.51687	7.45153	8.51728	7.32088	8.51895	7.13634
	8.5225	6.70671	8.52353	6.93083	8.52395	7.17497	8.52478	7.0281	8.5227	7.26938		8.52062	8.15773	8.52333	7.13015	8.52353	7.47156	8.52395	7.33709	8.52562	7.12824
	8.52917	6.70528	8.5302	6.93226	8.53062	7.18594	8.53145	7.02715	8.52937	7.27177		8.52728	8.1377	8.53	7.12681	8.5302	7.49207	8.53062	7.35664	8.53228	7.12442
	8.53583	6.69718	8.53687	6.92797	8.53728	7.19833	8.53812	7.01857	8.53603	7.26604		8.53395	8.12626	8.53667	7.12395	8.53687	7.50351	8.53728	7.37953	8.53895	7.12395
	8.5425	6.6781	8.54353	6.91843	8.54395	7.20835	8.54478	7.00617	8.5427	7.26366		8.54062	8.111	8.54333	7.12252	8.54353	7.50923	8.54395	7.39908	8.54562	7.12299
	8.54917	6.65569	8.5502	6.91223	8.55062	7.21169	8.55145	6.99711	8.54937	7.2608		8.54728	8.09097	8.55	7.12824	8.5502	7.51209	8.55062	7.41482	8.55228	7.11966
	8.55583	6.62851	8.55687	6.90794	8.55728	7.21216	8.55812	6.98662	8.55603	7.25222		8.55395	8.06856	8.55667	7.13682	8.55687	7.50589	8.55728	7.42817	8.55895	7.11155
	8.5625	6.60038	8.56353	6.90126	8.56395	7.20835	8.56478	6.97803	8.5627	7.24649		8.56062	8.05044	8.56333	7.13778	8.56353	7.48491	8.56395	7.43914	8.56562	7.10154
	8.56917	6.58274	8.5702	6.88696	8.57062	7.19833	8.57145	6.97851	8.56937	7.24936		8.56728	8.03375	8.57	7.13253	8.5702	7.45964	8.57062	7.44247	8.57228	7.09438
	8.57583	6.58226	8.57687	6.87551	8.57728	7.18594	8.57812	6.98996	8.57603	7.25174		8.57395	8.01325	8.57667	7.1249	8.57687	7.44438	8.57728	7.4358	8.57895	7.09057
	8.5825	6.58941	8.58353	6.87313	8.58395	7.18164	8.58478	7.00378	8.5827	7.24792		8.58062	7.99274	8.58333	7.11536	8.58353	7.43914	8.58395	7.42865	8.58562	7.08723
	8.58917	6.59084	8.5902	6.87122	8.59062	7.18689	8.59145	7.01284	8.58937	7.24506		8.58728	7.97272	8.59	7.10583	8.5902	7.43771	8.59062	7.42197	8.59228	7.08628
	8.59583	6.58941	8.59687	6.86693	8.59728	7.19213	8.59812	7.02143	8.59603	7.24554		8.59395	7.95555	8.59667	7.10011	8.59687	7.44104	8.59728	7.41196	8.59895	7.09105
	8.6025	6.59275	8.60353	6.86359	8.60395	7.19261	8.60478	7.03001	8.6027	7.24363		8.60062	7.94077	8.60333	7.0982	8.60353	7.45583	8.60395	7.40147	8.60562	7.09629
	8.60917	6.59752	8.6102	6.87075	8.61062	7.19261	8.61145	7.03478	8.60937	7.23267		8.60728	7.92742	8.61	7.09009	8.6102	7.47061	8.61062	7.39431	8.61228	7.09581
	8.61583	6.60086	8.61687	6.87838	8.61728	7.19547	8.61812	7.03049	8.61603	7.22122		8.61395	7.91788	8.61667	7.07436	8.61687	7.47633	8.61728	7.38668	8.61895	7.09343
	8.6225	6.60801	8.62353	6.8779	8.62395	7.19404	8.62478	7.02333	8.6227	7.21407		8.62062	7.91502	8.62333	7.06005	8.62353	7.47204	8.62395	7.37667	8.62562	7.09629
	8.62917	6.62661	8.6302	6.87504	8.63062	7.18594	8.63145	7.02143	8.62937	7.20835		8.62728	7.91883	8.63	7.05194	8.6302	7.46679	8.63062	7.3638	8.63228	7.09486
	8.63583	6.64711	8.63687	6.86932	8.63728	7.17449	8.63812	7.02381	8.63603	7.19786		8.63395	7.92265	8.63667	7.04718	8.63687	7.46155	8.63728	7.3514	8.63895	7.08437
	8.6425	6.65569	8.64353	6.86598	8.64395	7.16782	8.64478	7.02429	8.6427	7.18689		8.64062	7.92837	8.64333	7.0405	8.64353	7.45535	8.64395	7.33805	8.64562	7.0715
	8.64917	6.65188	8.6502	6.86693	8.65062	7.16639	8.65145	7.02095	8.64937	7.18355		8.64728	7.93982	8.65	7.03859	8.6502	7.45344	8.65062	7.32374	8.65228	7.06053
	8.65583	6.64425	8.65687	6.87742	8.65728	7.164	8.65812	7.0219	8.65603	7.18737		8.65395	7.94983	8.65667	7.04384	8.65687	7.45535	8.65728	7.3123	8.65895	7.05099
	8.6625	6.63996	8.66353	6.89793	8.66395	7.16257	8.66478	7.02572	8.6627	7.19357		8.66062	7.95412	8.66333	7.04527	8.66353	7.46059	8.66395	7.29942	8.66562	7.04145
	8.66917	6.63948	8.6702	6.92034	8.67062	7.17068	8.67145	7.02858	8.66937	7.20072		8.66728	7.95603	8.67	7.04336	8.6702	7.46536	8.67062	7.28512	8.67228	7.04145
	8.67583	6.64473	8.67687	6.9437	8.67728	7.1888	8.67812	7.0281	8.67603	7.21121		8.67395	7.96175	8.67667	7.04241	8.67687	7.47252	8.67728	7.267	8.67895	7.05528
	8.6825	6.65808	8.68353	6.96278	8.68395	7.20453	8.68478	7.02763	8.6827	7.21741		8.68062	7.96556	8.68333	7.05051	8.68353	7.47728	8.68395	7.2484	8.68562	7.07102
	8.68917	6.6762	8.6902	6.97327	8.69062	7.20692	8.69145	7.02906	8.68937	7.21836		8.68728	7.9608	8.69	7.05814	8.6902	7.47252	8.69062	7.2279	8.69228	7.08294
	8.69583	6.69622	8.69687	6.97088	8.69728	7.20072	8.69812	7.03287	8.69603	7.21645		8.69395	7.95269	8.69667	7.05767	8.69687	7.45916	8.69728	7.20406	8.69895	7.08866
	8.7025	6.71673	8.70353	6.96087	8.70395	7.19357	8.70478	7.04098	8.7027	7.21598		8.70062	7.94744	8.70333	7.0529	8.70353	7.44772	8.70395	7.17449	8.70562	7.09391
	8.70917	6.73819	8.7102	6.95515	8.71062	7.18641	8.71145	7.04575	8.70937	7.21359		8.70728	7.94554	8.71	7.0467	8.7102	7.44343	8.71062	7.14064	8.71228	7.09391
	8.71583	6.75535	8.71687	6.95562	8.71728	7.18021	8.71812	7.04718	8.71603	7.20882		8.71395	7.94601	8.71667	7.03955	8.71687	7.44009	8.71728	7.11298	8.71895	7.08866
	8.7225	6.77109	8.72353	6.95944	8.72395	7.17878	8.72478	7.0529	8.7227	7.20978		8.72062	7.95412	8.72333	7.03239	8.72353	7.43437	8.72395	7.09248	8.72562	7.08485
	8.72917	6.78968	8.7302	6.96468	8.73062	7.18117	8.73145	7.06816	8.72937	7.21788		8.72728	7.96604	8.73	7.03096	8.7302	7.43389	8.73062	7.07579	8.73228	7.08771
	8.73583	6.814	8.73687	6.98042	8.73728	7.18307	8.73812	7.08199	8.73603	7.22265		8.73395	7.97653	8.73667	7.03669	8.73687	7.44629	8.73728	7.06196	8.73895	7.09534
	8.7425	6.83451	8.74353	7.00617	8.74395	7.18212	8.74478	7.08485	8.7427	7.21693		8.74062	7.98416	8.74333	7.04813	8.74353	7.46059	8.74395	7.05957	8.74562	7.09915
	8.74917	6.84738	8.7502	7.03287	8.75062	7.17449	8.75145	7.08628	8.74937	7.21121		8.74728	7.99179	8.75	7.0591	8.7502	7.46536	8.75062	7.06577	8.75228	7.10917
	8.75583	6.86407	8.75687	7.05338	8.75728	7.16305	8.75812	7.09581	8.75603	7.21169		8.75395	8.00323	8.75667	7.0672	8.75687	7.46393	8.75728	7.07006	8.75895	7.12919
	8.7625	6.88839	8.76353	7.07769	8.76395	7.15065	8.76478	7.10821	8.7627	7.21312		8.76062	8.01229	8.76333	7.07722	8.76353	7.46822	8.76395	7.07006	8.76562	7.15256
	8.76917	6.91223	8.7702	7.10344	8.77062	7.1435	8.77145	7.11298	8.76937	7.20882		8.76728	8.02231	8.77	7.08866	8.7702	7.47681	8.77062	7.07483	8.77228	7.16877
	8.77583	6.92844	8.77687	7.12204	8.77728	7.14874	8.77812	7.11298	8.77603	7.2031		8.77395	8.03709	8.77667	7.09772	8.77687	7.48348	8.77728	7.08342	8.77895	7.1826
	8.7825	6.94561	8.78353	7.12729	8.78395	7.1578	8.78478	7.11679	8.7827	7.20358		8.78062	8.05712	8.78333	7.10011	8.78353	7.49159	8.78395	7.08628	8.78562	7.19738
	8.78917	6.96659	8.7902	7.12633	8.79062	7.16639	8.79145	7.11775	8.78937	7.20596		8.78728	8.07667	8.79	7.10154	8.7902	7.50685	8.79062	7.08485	8.79228	7.20263
	8.79583	6.9828	8.79687	7.12347	8.79728	7.17068	8.79812	7.11107	8.79603	7.20453		8.79395	8.09002	8.79667	7.10917	8.79687	7.52354	8.79728	7.08437	8.79895	7.19309
	8.8025	6.99329	8.80353	7.11823	8.80395	7.17592	8.80478	7.0982	8.8027	7.20072		8.80062	8.09717	8.80333	7.11536	8.80353	7.53689	8.80395	7.08199	8.80562	7.1826
	8.80917	7.00855	8.8102	7.11536	8.81062	7.18403	8.81145	7.08628	8.80937	7.20358		8.80728	8.1048	8.81	7.11584	8.8102	7.54976	8.81062	7.06911	8.81228	7.18021
	8.81583	7.03382	8.81687	7.11823	8.81728	7.18546	8.81812	7.07626	8.81603	7.21073		8.81395	8.11195	8.81667	7.11393	8.81687	7.56216	8.81728	7.05099	8.81895	7.18021
	8.8225	7.05624	8.82353	7.12204	8.82395	7.17926	8.82478	7.06387	8.8227	7.21645		8.82062	8.11863	8.82333	7.11727	8.82353	7.56788	8.82395	7.04241	8.82562	7.18164
	8.82917	7.07102	8.8302	7.12204	8.83062	7.16972	8.83145	7.04956	8.82937	7.21788		8.82728	8.12674	8.83	7.11966	8.8302	7.56168	8.83062	7.04432	8.83228	7.1907
	8.83583	7.09009	8.83687	7.12633	8.83728	7.16305	8.83812	7.03573	8.83603	7.21884		8.83395	8.13389	8.83667	7.11632	8.83687	7.55882	8.83728	7.04813	8.83895	7.21073
	8.8425	7.11203	8.84353	7.14207	8.84395	7.15446	8.84478	7.0262	8.8427	7.21931		8.84062	8.13961	8.84333	7.10964	8.84353	7.56216	8.84395	7.05576	8.84562	7.22361
	8.84917	7.12776	8.8502	7.16734	8.85062	7.14588	8.85145	7.01666	8.84937	7.21788		8.84728	8.13818	8.85	7.11155	8.8502	7.56979	8.85062	7.06959	8.85228	7.2217
	8.85583	7.13444	8.85687	7.19118	8.85728	7.14397	8.85812	7.0076	8.85603	7.21693		8.85395	8.13437	8.85667	7.12395	8.85687	7.57504	8.85728	7.08723	8.85895	7.21264
	8.8625	7.14207	8.86353	7.21073	8.86395	7.14922	8.86478	7.00283	8.8627	7.21312		8.86062	8.13103	8.86333	7.1435	8.86353	7.58314	8.86395	7.09581	8.86562	7.20787
	8.86917	7.15351	8.8702	7.22885	8.87062	7.15446	8.87145	7.00521	8.86937	7.20596		8.86728	8.12387	8.87	7.16925	8.8702	7.59697	8.87062	7.09915	8.87228	7.20549
	8.87583	7.15542	8.87687	7.24459	8.87728	7.15733	8.87812	7.00808	8.87603	7.19547		8.87395	8.11815	8.87667	7.19023	8.87687	7.61032	8.87728	7.10821	8.87895	7.195
	8.8825	7.15113	8.88353	7.25222	8.88395	7.16257	8.88478	7.00378	8.8827	7.18832		8.88062	8.11481	8.88333	7.20692	8.88353	7.62033	8.88395	7.11918	8.88562	7.18498
	8.88917	7.15065	8.8902	7.24792	8.89062	7.16543	8.89145	6.99854	8.88937	7.1826		8.88728	8.12149	8.89	7.20835	8.8902	7.6313	8.89062	7.12395	8.89228	7.17926
	8.89583	7.15971	8.89687	7.24411	8.89728	7.15971	8.89812	6.99139	8.89603	7.17211		8.89395	8.13484	8.89667	7.20978	8.89687	7.64847	8.89728	7.12109	8.89895	7.17354
	8.9025	7.16925	8.90353	7.24697	8.90395	7.15017	8.90478	6.97422	8.9027	7.16114		8.90062	8.14915	8.90333	7.20882	8.90353	7.67136	8.90395	7.12061	8.90562	7.15923
	8.90917	7.17449	8.9102	7.25317	8.91062	7.1454	8.91145	6.94752	8.90937	7.1559		8.90728	8.16202	8.91	7.21073	8.9102	7.69424	8.91062	7.12061	8.91228	7.14254
	8.91583	7.17974	8.91687	7.25365	8.91728	7.14445	8.91812	6.92463	8.91603	7.1578		8.91395	8.16822	8.91667	7.21788	8.91687	7.71618	8.91728	7.11441	8.91895	7.13158
	8.9225	7.18546	8.92353	7.24936	8.92395	7.13444	8.92478	6.91128	8.9227	7.1578		8.92062	8.17013	8.92333	7.23219	8.92353	7.73335	8.92395	7.1044	8.92562	7.12442
	8.92917	7.18212	8.9302	7.24173	8.93062	7.11346	8.93145	6.89983	8.92937	7.1516		8.92728	8.16727	8.93	7.25365	8.9302	7.73811	8.93062	7.09724	8.93228	7.11441
	8.93583	7.16877	8.93687	7.23219	8.93728	7.09772	8.93812	6.89268	8.93603	7.14731		8.93395	8.1625	8.93667	7.26366	8.93687	7.73048	8.93728	7.09677	8.93895	7.09963
	8.9425	7.15351	8.94353	7.22742	8.94395	7.09248	8.94478	6.90269	8.9427	7.14779		8.94062	8.16011	8.94333	7.26509	8.94353	7.72142	8.94395	7.09581	8.94562	7.08342
	8.94917	7.14493	8.9502	7.22599	8.95062	7.09391	8.95145	6.92368	8.94937	7.14731		8.94728	8.16298	8.95	7.2608	8.9502	7.71952	8.95062	7.09248	8.95228	7.06434
	8.95583	7.14064	8.95687	7.22599	8.95728	7.09724	8.95812	6.93893	8.95603	7.14302		8.95395	8.16965	8.95667	7.2608	8.95687	7.72095	8.95728	7.09057	8.95895	7.04432
	8.9625	7.13873	8.96353	7.22265	8.96395	7.11012	8.96478	6.93893	8.9627	7.14016		8.96062	8.17823	8.96333	7.26223	8.96353	7.72095	8.96395	7.09534	8.96562	7.0262
	8.96917	7.14493	8.9702	7.2217	8.97062	7.13301	8.97145	6.93655	8.96937	7.14302		8.96728	8.18872	8.97	7.26128	8.9702	7.72333	8.97062	7.10344	8.97228	7.0138
	8.97583	7.1516	8.97687	7.22885	8.97728	7.15399	8.97812	6.93846	8.97603	7.14397		8.97395	8.19969	8.97667	7.26318	8.97687	7.73287	8.97728	7.10678	8.97895	7.01046
	8.9825	7.15637	8.98353	7.23696	8.98395	7.16925	8.98478	6.93417	8.9827	7.13968		8.98062	8.20684	8.98333	7.27081	8.98353	7.74717	8.98395	7.1063	8.98562	7.01332
	8.98917	7.1578	8.9902	7.24268	8.99062	7.17783	8.99145	6.92034	8.98937	7.1373		8.98728	8.21114	8.99	7.27987	8.9902	7.76005	8.99062	7.10297	8.99228	7.0219
	8.99583	7.16496	8.99687	7.24936	8.99728	7.18069	8.99812	6.90746	8.99603	7.13921		8.99395	8.22449	8.99667	7.2937	8.99687	7.77531	8.99728	7.09391	8.99895	7.02906
	9.0025	7.17258	9.00353	7.25985	9.00395	7.16972	9.00478	6.90508	9.0027	7.14064		9.00062	8.2469	9.00333	7.30944	9.00353	7.79724	9.00395	7.08055	9.00562	7.03144
	9.00917	7.17449	9.0102	7.27177	9.01062	7.15113	9.01145	6.90603	9.00937	7.14016		9.00728	8.2655	9.01	7.32327	9.0102	7.82156	9.01062	7.0715	9.01228	7.02953
	9.01583	7.17592	9.01687	7.27177	9.01728	7.14111	9.01812	6.90365	9.01603	7.14684		9.01395	8.27789	9.01667	7.32851	9.01687	7.84159	9.01728	7.0715	9.01895	7.02858
	9.0225	7.18403	9.02353	7.26128	9.02395	7.14016	9.02478	6.90794	9.0227	7.15828		9.02062	8.29172	9.02333	7.33328	9.02353	7.85732	9.02395	7.07722	9.02562	7.03239
	9.02917	7.19213	9.0302	7.25126	9.03062	7.14636	9.03145	6.92415	9.02937	7.164		9.02728	8.30984	9.03	7.34568	9.0302	7.87306	9.03062	7.08389	9.03228	7.03716
	9.03583	7.18832	9.03687	7.24363	9.03728	7.1516	9.03812	6.94275	9.03603	7.15637		9.03395	8.32319	9.03667	7.35474	9.03687	7.88546	9.03728	7.09295	9.03895	7.03621
	9.0425	7.17783	9.04353	7.2341	9.04395	7.16114	9.04478	6.95801	9.0427	7.14874		9.04062	8.32939	9.04333	7.35569	9.04353	7.89499	9.04395	7.10058	9.04562	7.0343
	9.04917	7.16972	9.0502	7.22218	9.05062	7.17497	9.05145	6.97851	9.04937	7.14922		9.04728	8.33893	9.05	7.3576	9.0502	7.90215	9.05062	7.10249	9.05228	7.03669
	9.05583	7.16734	9.05687	7.2217	9.05728	7.18021	9.05812	7.00045	9.05603	7.15017		9.05395	8.34703	9.05667	7.37333	9.05687	7.91216	9.05728	7.10011	9.05895	7.0405
	9.0625	7.16448	9.06353	7.23314	9.06395	7.17783	9.06478	7.01284	9.0627	7.14874		9.06062	8.34799	9.06333	7.3967	9.06353	7.92265	9.06395	7.10058	9.06562	7.04145
	9.06917	7.16591	9.0702	7.24316	9.07062	7.17497	9.07145	7.01571	9.06937	7.1559		9.06728	8.34799	9.07	7.41339	9.0702	7.92837	9.07062	7.10821	9.07228	7.04241
	9.07583	7.17735	9.07687	7.2484	9.07728	7.18212	9.07812	7.02477	9.07603	7.17592		9.07395	8.35514	9.07667	7.4296	9.07687	7.93791	9.07728	7.11584	9.07895	7.05385
	9.0825	7.19595	9.08353	7.25603	9.08395	7.19357	9.08478	7.04765	9.0827	7.1907		9.08062	8.36658	9.08333	7.45249	9.08353	7.9546	9.08395	7.12252	9.08562	7.07388
	9.08917	7.21407	9.0902	7.26795	9.09062	7.20215	9.09145	7.0672	9.08937	7.19166		9.08728	8.3766	9.09	7.47871	9.0902	7.97462	9.09062	7.13205	9.09228	7.09438
	9.09583	7.2279	9.09687	7.27463	9.09728	7.21121	9.09812	7.08246	9.09603	7.19166		9.09395	8.39233	9.09667	7.49922	9.09687	7.98988	9.09728	7.15017	9.09895	7.11727
	9.1025	7.24316	9.10353	7.27463	9.10395	7.21884	9.10478	7.10917	9.1027	7.2031		9.10062	8.41808	9.10333	7.50351	9.10353	8.00085	9.10395	7.16829	9.10562	7.1454
	9.10917	7.25698	9.1102	7.2751	9.11062	7.21788	9.11145	7.15113	9.10937	7.2155		9.10728	8.44049	9.11	7.50017	9.1102	8.01516	9.11062	7.18117	9.11228	7.17258
	9.11583	7.26414	9.11687	7.28369	9.11728	7.20882	9.11812	7.19118	9.11603	7.22694		9.11395	8.45194	9.11667	7.49254	9.11687	8.02231	9.11728	7.19643	9.11895	7.19357
	9.1225	7.26557	9.12353	7.29847	9.12395	7.20644	9.12478	7.21502	9.1227	7.24936		9.12062	8.45337	9.12333	7.48396	9.12353	8.02422	9.12395	7.21264	9.12562	7.21502
	9.12917	7.26557	9.1302	7.31659	9.13062	7.21836	9.13145	7.23839	9.12937	7.28655		9.12728	8.45289	9.13	7.47633	9.1302	8.02469	9.13062	7.22313	9.13228	7.2403
	9.13583	7.26557	9.13687	7.33852	9.13728	7.23505	9.13812	7.27272	9.13603	7.3247		9.13395	8.44908	9.13667	7.47728	9.13687	8.02803	9.13728	7.22027	9.13895	7.26461
	9.1425	7.26128	9.14353	7.36809	9.14395	7.24792	9.14478	7.30324	9.1427	7.35569		9.14062	8.44097	9.14333	7.49302	9.14353	8.0328	9.14395	7.22027	9.14562	7.27558
	9.14917	7.25412	9.1502	7.4029	9.15062	7.26223	9.15145	7.31802	9.14937	7.38764		9.14728	8.44049	9.15	7.50923	9.1502	8.03661	9.15062	7.23028	9.15228	7.28321
	9.15583	7.24602	9.15687	7.43532	9.15728	7.28178	9.15812	7.3247	9.15603	7.42245		9.15395	8.45385	9.15667	7.51877	9.15687	8.0452	9.15728	7.24411	9.15895	7.29609
	9.1625	7.23219	9.16353	7.46536	9.16395	7.29895	9.16478	7.33757	9.1627	7.44677		9.16062	8.4796	9.16333	7.52354	9.16353	8.05616	9.16395	7.25794	9.16562	7.31182
	9.16917	7.21264	9.1702	7.4892	9.17062	7.30371	9.17145	7.35235	9.16937	7.45583		9.16728	8.5063	9.17	7.52544	9.1702	8.05855	9.17062	7.2794	9.17228	7.32851
	9.17583	7.19166	9.17687	7.50446	9.17728	7.30419	9.17812	7.36332	9.17603	7.46298		9.17395	8.53109	9.17667	7.52401	9.17687	8.05187	9.17728	7.31373	9.17895	7.34806
	9.1825	7.16972	9.18353	7.5078	9.18395	7.30753	9.18478	7.37047	9.1827	7.48014		9.18062	8.54731	9.18333	7.51972	9.18353	8.039	9.18395	7.34282	9.18562	7.37619
	9.18917	7.1454	9.1902	7.5016	9.19062	7.31182	9.19145	7.37906	9.18937	7.49731		9.18728	8.54731	9.19	7.5202	9.1902	8.02422	9.19062	7.36046	9.19228	7.40433
	9.19583	7.11775	9.19687	7.49493	9.19728	7.31468	9.19812	7.38907	9.19603	7.50637		9.19395	8.53539	9.19667	7.52306	9.19687	8.008	9.19728	7.37095	9.19895	7.42674
	9.2025	7.09629	9.20353	7.48587	9.20395	7.3204	9.20478	7.40576	9.2027	7.51638		9.20062	8.5187	9.20333	7.52115	9.20353	7.99322	9.20395	7.38144	9.20562	7.44867
	9.20917	7.08532	9.2102	7.48062	9.21062	7.32946	9.21145	7.42865	9.20937	7.53736		9.20728	8.50773	9.21	7.51877	9.2102	7.98655	9.21062	7.38335	9.21228	7.4687
	9.21583	7.08103	9.21687	7.4749	9.21728	7.33662	9.21812	7.44915	9.21603	7.55548		9.21395	8.49962	9.21667	7.52115	9.21687	7.98464	9.21728	7.37381	9.21895	7.4811
	9.2225	7.07626	9.22353	7.46632	9.22395	7.33948	9.22478	7.46155	9.2227	7.56073		9.22062	8.50201	9.22333	7.52258	9.22353	7.98178	9.22395	7.36094	9.22562	7.48253
	9.22917	7.07197	9.2302	7.45201	9.23062	7.34901	9.23145	7.46965	9.22937	7.56359		9.22728	8.51488	9.23	7.51972	9.2302	7.97987	9.23062	7.35044	9.23228	7.47919
	9.23583	7.07102	9.23687	7.43484	9.23728	7.36141	9.23812	7.48062	9.23603	7.57408		9.23395	8.53109	9.23667	7.51972	9.23687	7.98321	9.23728	7.34091	9.23895	7.47776
	9.2425	7.07102	9.24353	7.42245	9.24395	7.36666	9.24478	7.48873	9.2427	7.586		9.24062	8.53968	9.24333	7.52544	9.24353	7.98798	9.24395	7.33185	9.24562	7.47442
	9.24917	7.06482	9.2502	7.40957	9.25062	7.36094	9.25145	7.48587	9.24937	7.58839		9.24728	8.53729	9.25	7.5264	9.2502	7.98464	9.25062	7.32899	9.25228	7.47633
	9.25583	7.05051	9.25687	7.39431	9.25728	7.35521	9.25812	7.47681	9.25603	7.59172		9.25395	8.52966	9.25667	7.51543	9.25687	7.97176	9.25728	7.33137	9.25895	7.48825
	9.2625	7.03716	9.26353	7.38239	9.26395	7.35712	9.26478	7.47633	9.2627	7.60174		9.26062	8.52299	9.26333	7.49636	9.26353	7.95937	9.26395	7.33948	9.26562	7.51257
	9.26917	7.02572	9.2702	7.38096	9.27062	7.35426	9.27145	7.48396	9.26937	7.61318		9.26728	8.51583	9.27	7.47776	9.2702	7.94792	9.27062	7.3514	9.27228	7.53498
	9.27583	7.01523	9.27687	7.38096	9.27728	7.34472	9.27812	7.48634	9.27603	7.61938		9.27395	8.50964	9.27667	7.46346	9.27687	7.9298	9.27728	7.36427	9.27895	7.54881
	9.2825	7.00617	9.28353	7.37286	9.28395	7.33519	9.28478	7.4811	9.2827	7.62272		9.28062	8.50868	9.28333	7.4544	9.28353	7.90119	9.28395	7.37286	9.28562	7.55501
	9.28917	7.0076	9.2902	7.3576	9.29062	7.33423	9.29145	7.47776	9.28937	7.62749		9.28728	8.51631	9.29	7.45344	9.2902	7.87926	9.29062	7.37143	9.29228	7.55548
	9.29583	7.02429	9.29687	7.3452	9.29728	7.33328	9.29812	7.48348	9.29603	7.62749		9.29395	8.53395	9.29667	7.45678	9.29687	7.87258	9.29728	7.36523	9.29895	7.55072
	9.3025	7.03955	9.30353	7.33185	9.30395	7.32279	9.30478	7.48634	9.3027	7.61938		9.30062	8.54492	9.30333	7.46012	9.30353	7.86924	9.30395	7.3576	9.30562	7.54023
	9.30917	7.0467	9.3102	7.30896	9.31062	7.31134	9.31145	7.48062	9.30937	7.61271		9.30728	8.54874	9.31	7.46298	9.3102	7.86018	9.31062	7.34997	9.31228	7.53403
	9.31583	7.05004	9.31687	7.28083	9.31728	7.3061	9.31812	7.47395	9.31603	7.61271		9.31395	8.54635	9.31667	7.46202	9.31687	7.85589	9.31728	7.34472	9.31895	7.53689
	9.3225	7.05719	9.32353	7.26175	9.32395	7.30515	9.32478	7.4687	9.3227	7.61557		9.32062	8.54731	9.32333	7.45773	9.32353	7.86591	9.32395	7.34711	9.32562	7.54547
	9.32917	7.06005	9.3302	7.25603	9.33062	7.30324	9.33145	7.46202	9.32937	7.61366		9.32728	8.54874	9.33	7.45344	9.3302	7.87735	9.33062	7.36141	9.33228	7.55119
	9.33583	7.05194	9.33687	7.25651	9.33728	7.30085	9.33812	7.45058	9.33603	7.60937		9.33395	8.54731	9.33667	7.44724	9.33687	7.88212	9.33728	7.38335	9.33895	7.55453
	9.3425	7.05147	9.34353	7.26032	9.34395	7.3061	9.34478	7.4482	9.3427	7.60698		9.34062	8.54874	9.34333	7.44486	9.34353	7.88593	9.34395	7.39288	9.34562	7.56025
	9.34917	7.07054	9.3502	7.27224	9.35062	7.31039	9.35145	7.45535	9.34937	7.59983		9.34728	8.55017	9.35	7.44295	9.3502	7.89595	9.35062	7.39145	9.35228	7.56645
	9.35583	7.09629	9.35687	7.29418	9.35728	7.30896	9.35812	7.46775	9.35603	7.58505		9.35395	8.55064	9.35667	7.44247	9.35687	7.89928	9.35728	7.39145	9.35895	7.57456
	9.3625	7.11584	9.36353	7.31421	9.36395	7.30324	9.36478	7.47776	9.3627	7.57313		9.36062	8.54445	9.36333	7.45153	9.36353	7.89452	9.36395	7.3967	9.36562	7.58171
	9.36917	7.13539	9.3702	7.32279	9.37062	7.29895	9.37145	7.48682	9.36937	7.57456		9.36728	8.53872	9.37	7.46822	9.3702	7.89309	9.37062	7.39574	9.37228	7.58839
	9.37583	7.15876	9.37687	7.32756	9.37728	7.30324	9.37812	7.49493	9.37603	7.58076		9.37395	8.53682	9.37667	7.49111	9.37687	7.89928	9.37728	7.38192	9.37895	7.5922
	9.3825	7.17735	9.38353	7.33471	9.38395	7.30848	9.38478	7.49588	9.3827	7.58553		9.38062	8.53586	9.38333	7.50351	9.38353	7.90167	9.38395	7.37381	9.38562	7.59315
	9.38917	7.18451	9.3902	7.34043	9.39062	7.31564	9.39145	7.49493	9.38937	7.59363		9.38728	8.54015	9.39	7.5078	9.3902	7.89499	9.39062	7.37619	9.39228	7.59268
	9.39583	7.19309	9.39687	7.33519	9.39728	7.32374	9.39812	7.49969	9.39603	7.60889		9.39395	8.54635	9.39667	7.50971	9.39687	7.89022	9.39728	7.37953	9.39895	7.58743
	9.4025	7.20787	9.40353	7.32708	9.40395	7.33376	9.40478	7.51543	9.4027	7.61652		9.40062	8.54731	9.40333	7.50828	9.40353	7.88975	9.40395	7.37429	9.40562	7.57885
	9.40917	7.21741	9.4102	7.32994	9.41062	7.3452	9.41145	7.52831	9.40937	7.60603		9.40728	8.53825	9.41	7.49731	9.4102	7.88975	9.41062	7.36904	9.41228	7.57074
	9.41583	7.21884	9.41687	7.34043	9.41728	7.35426	9.41812	7.53355	9.41603	7.59125		9.41395	8.52728	9.41667	7.47871	9.41687	7.88689	9.41728	7.36666	9.41895	7.56407
	9.4225	7.22027	9.42353	7.35331	9.42395	7.3595	9.42478	7.53689	9.4227	7.57885		9.42062	8.52346	9.42333	7.47347	9.42353	7.88975	9.42395	7.36189	9.42562	7.55501
	9.42917	7.22599	9.4302	7.37095	9.43062	7.36094	9.43145	7.53784	9.42937	7.56502		9.42728	8.52299	9.43	7.48301	9.4302	7.90119	9.43062	7.34711	9.43228	7.54356
	9.43583	7.23076	9.43687	7.39574	9.43728	7.36427	9.43812	7.53546	9.43603	7.54452		9.43395	8.52489	9.43667	7.49397	9.43687	7.90834	9.43728	7.32613	9.43895	7.53975
	9.4425	7.23314	9.44353	7.41816	9.44395	7.37143	9.44478	7.53021	9.4427	7.53212		9.44062	8.53491	9.44333	7.49397	9.44353	7.90787	9.44395	7.30371	9.44562	7.54642
	9.44917	7.24459	9.4502	7.43151	9.45062	7.38096	9.45145	7.53069	9.44937	7.53689		9.44728	8.55207	9.45	7.49111	9.4502	7.90215	9.45062	7.28035	9.45228	7.55739
	9.45583	7.26509	9.45687	7.43961	9.45728	7.38811	9.45812	7.53689	9.45603	7.54213		9.45395	8.56161	9.45667	7.49636	9.45687	7.89738	9.45728	7.25842	9.45895	7.56168
	9.4625	7.28607	9.46353	7.44486	9.46395	7.39861	9.46478	7.54213	9.4627	7.5388		9.46062	8.55827	9.46333	7.50303	9.46353	7.89022	9.46395	7.24411	9.46562	7.55978
	9.46917	7.30276	9.4702	7.44247	9.47062	7.42197	9.47145	7.54881	9.46937	7.53403		9.46728	8.55303	9.47	7.5016	9.4702	7.88212	9.47062	7.23886	9.47228	7.55978
	9.47583	7.31659	9.47687	7.43628	9.47728	7.45392	9.47812	7.55501	9.47603	7.53689		9.47395	8.55494	9.47667	7.49826	9.47687	7.88212	9.47728	7.23457	9.47895	7.55739
	9.4825	7.32851	9.48353	7.44009	9.48395	7.48539	9.48478	7.55978	9.4827	7.5388		9.48062	8.56018	9.48333	7.49683	9.48353	7.8826	9.48395	7.2298	9.48562	7.54404
	9.48917	7.32994	9.4902	7.45153	9.49062	7.51066	9.49145	7.55692	9.48937	7.53069		9.48728	8.56876	9.49	7.49779	9.4902	7.87544	9.49062	7.22694	9.49228	7.52306
	9.49583	7.32422	9.49687	7.46441	9.49728	7.53689	9.49812	7.54833	9.49603	7.52306		9.49395	8.58736	9.49667	7.49493	9.49687	7.86209	9.49728	7.22933	9.49895	7.51114
	9.5025	7.31993	9.50353	7.47824	9.50395	7.56121	9.50478	7.54213	9.5027	7.5202		9.50062	8.6112	9.50333	7.4935	9.50353	7.85589	9.50395	7.22885	9.50562	7.5202
	9.50917	7.32231	9.5102	7.50065	9.51062	7.57647	9.51145	7.54166	9.50937	7.51495		9.50728	8.62837	9.51	7.50065	9.5102	7.86257	9.51062	7.21931	9.51228	7.53355
	9.51583	7.32374	9.51687	7.52354	9.51728	7.58791	9.51812	7.5407	9.51603	7.5016		9.51395	8.63171	9.51667	7.50685	9.51687	7.86924	9.51728	7.20882	9.51895	7.53546
	9.5225	7.32613	9.52353	7.53307	9.52395	7.60555	9.52478	7.53641	9.5227	7.48587		9.52062	8.63266	9.52333	7.50971	9.52353	7.87449	9.52395	7.20406	9.52562	7.5345
	9.52917	7.33757	9.5302	7.53498	9.53062	7.62844	9.53145	7.5388	9.52937	7.47442		9.52728	8.63409	9.53	7.50923	9.5302	7.88546	9.53062	7.20024	9.53228	7.54213
	9.53583	7.35664	9.53687	7.54261	9.53728	7.64513	9.53812	7.55215	9.53603	7.46489		9.53395	8.63457	9.53667	7.50637	9.53687	7.90119	9.53728	7.19643	9.53895	7.55882
	9.5425	7.37524	9.54353	7.55835	9.54395	7.65944	9.54478	7.56788	9.5427	7.45201		9.54062	8.636	9.54333	7.49731	9.54353	7.90882	9.54395	7.19118	9.54562	7.56836
	9.54917	7.38764	9.5502	7.57408	9.55062	7.67517	9.55145	7.57504	9.54937	7.44152		9.54728	8.6441	9.55	7.48253	9.5502	7.90167	9.55062	7.1888	9.55228	7.56884
	9.55583	7.40719	9.55687	7.59125	9.55728	7.68805	9.55812	7.58123	9.55603	7.43484		9.55395	8.6627	9.55667	7.47013	9.55687	7.89833	9.55728	7.18689	9.55895	7.56741
	9.5625	7.43628	9.56353	7.61366	9.56395	7.689	9.56478	7.59172	9.5627	7.4296		9.56062	8.68177	9.56333	7.46775	9.56353	7.91025	9.56395	7.1888	9.56562	7.56645
	9.56917	7.47061	9.5702	7.63559	9.57062	7.68995	9.57145	7.5984	9.56937	7.42912		9.56728	8.69703	9.57	7.47395	9.5702	7.92837	9.57062	7.20024	9.57228	7.56264
	9.57583	7.50637	9.57687	7.64227	9.57728	7.70283	9.57812	7.59697	9.57603	7.43532		9.57395	8.70991	9.57667	7.4811	9.57687	7.94172	9.57728	7.21455	9.57895	7.55835
	9.5825	7.54976	9.58353	7.6375	9.58395	7.7281	9.58478	7.59268	9.5827	7.45392		9.58062	8.72564	9.58333	7.48968	9.58353	7.95507	9.58395	7.23124	9.58562	7.55835
	9.58917	7.6046	9.5902	7.63464	9.59062	7.75814	9.59145	7.59792	9.58937	7.47538		9.58728	8.74281	9.59	7.50113	9.5902	7.97081	9.59062	7.25079	9.59228	7.56788
	9.59583	7.66325	9.59687	7.64084	9.59728	7.78437	9.59812	7.60746	9.59603	7.50351		9.59395	8.76045	9.59667	7.51925	9.59687	7.98368	9.59728	7.27701	9.59895	7.59268
	9.6025	7.73048	9.60353	7.65085	9.60395	7.81298	9.60478	7.62129	9.6027	7.54309		9.60062	8.78906	9.60333	7.53927	9.60353	7.98798	9.60395	7.30467	9.60562	7.63416
	9.60917	7.8125	9.6102	7.66659	9.61062	7.84492	9.61145	7.6499	9.60937	7.58982		9.60728	8.83675	9.61	7.55978	9.6102	7.99561	9.61062	7.32517	9.61228	7.68328
	9.61583	7.91597	9.61687	7.70044	9.61728	7.87354	9.61812	7.69997	9.61603	7.64275		9.61395	8.9035	9.61667	7.58123	9.61687	8.01516	9.61728	7.34329	9.61895	7.72667
	9.6225	8.03852	9.62353	7.74622	9.62395	7.89022	9.62478	7.76911	9.6227	7.70092		9.62062	8.9736	9.62333	7.60508	9.62353	8.04138	9.62395	7.36952	9.62562	7.76577
	9.62917	8.17776	9.6302	7.78961	9.63062	7.89785	9.63145	7.84588	9.62937	7.76958		9.62728	9.04751	9.63	7.62749	9.6302	8.07142	9.63062	7.41148	9.63228	7.81488
	9.63583	8.33511	9.63687	7.82728	9.63728	7.91264	9.63812	7.92885	9.63603	7.84063		9.63395	9.13143	9.63667	7.65085	9.63687	8.111	9.63728	7.46679	9.63895	7.86781
	9.6425	8.50105	9.64353	7.87258	9.64395	7.936	9.64478	8.01849	9.6427	7.90548		9.64062	9.22108	9.64333	7.67994	9.64353	8.1625	9.64395	7.52878	9.64562	7.91979
	9.64917	8.66461	9.6502	7.94125	9.65062	7.96127	9.65145	8.10671	9.64937	7.9689		9.64728	9.3112	9.65	7.71904	9.6502	8.21352	9.65062	7.60317	9.65228	7.97176
	9.65583	8.82339	9.65687	8.02517	9.65728	7.99704	9.65812	8.18729	9.65603	8.03947		9.65395	9.39941	9.65667	7.77054	9.65687	8.26168	9.65728	7.69091	9.65895	8.03804
	9.6625	8.97884	9.66353	8.12483	9.66395	8.0533	9.66478	8.26216	9.6627	8.11815		9.66062	9.4943	9.66333	7.83014	9.66353	8.31604	9.66395	7.78484	9.66562	8.12149
	9.66917	9.13382	9.6702	8.24118	9.67062	8.12769	9.67145	8.34084	9.66937	8.19778		9.66728	9.59396	9.67	7.89452	9.6702	8.38375	9.67062	7.8783	9.67228	8.20684
	9.67583	9.2864	9.67687	8.37374	9.67728	8.20827	9.67812	8.42142	9.67603	8.27694		9.67395	9.68742	9.67667	7.95984	9.67687	8.44955	9.67728	7.97272	9.67895	8.2922
	9.6825	9.43136	9.68353	8.51154	9.68395	8.28886	9.68478	8.49915	9.6827	8.36754		9.68062	9.77516	9.68333	8.02612	9.68353	8.50534	9.68395	8.07142	9.68562	8.37708
	9.68917	9.5706	9.6902	8.64267	9.69062	8.3704	9.69145	8.57925	9.68937	8.46434		9.68728	9.85575	9.69	8.09717	9.6902	8.56638	9.69062	8.16441	9.69228	8.45861
	9.69583	9.69791	9.69687	8.77428	9.69728	8.44622	9.69812	8.66413	9.69603	8.55589		9.69395	9.93061	9.69667	8.17251	9.69687	8.63791	9.69728	8.255	9.69895	8.52776
	9.7025	9.80902	9.70353	8.90875	9.70395	8.51679	9.70478	8.74805	9.7027	8.63409		9.70062	10.0007	9.70333	8.24976	9.70353	8.71372	9.70395	8.34656	9.70562	8.59022
	9.70917	9.89389	9.7102	9.04703	9.71062	8.58688	9.71145	8.82387	9.70937	8.70705		9.70728	10.0684	9.71	8.3313	9.7102	8.78239	9.71062	8.44049	9.71228	8.65412
	9.71583	9.95207	9.71687	9.18865	9.71728	8.65746	9.71812	8.89635	9.71603	8.77857		9.71395	10.1404	9.71667	8.41618	9.71687	8.85439	9.71728	8.52728	9.71895	8.71849
	9.7225	9.98926	9.72353	9.33552	9.72395	8.72517	9.72478	8.97026	9.7227	8.83293		9.72062	10.2077	9.72333	8.50153	9.72353	8.93879	9.72395	8.60786	9.72562	8.77619
	9.72917	10.0007	9.7302	9.47905	9.73062	8.79097	9.73145	9.03988	9.72937	8.87156		9.72728	10.2587	9.73	8.5783	9.7302	9.02271	9.73062	8.6894	9.73228	8.83245
	9.73583	9.98783	9.73687	9.60398	9.73728	8.86011	9.73812	9.10044	9.73603	8.9035		9.73395	10.2916	9.73667	8.64077	9.73687	9.0971	9.73728	8.7676	9.73895	8.89254
	9.7425	9.9597	9.74353	9.70459	9.74395	8.92401	9.74478	9.15194	9.7427	8.93688		9.74062	10.3111	9.74333	8.69846	9.74353	9.16386	9.74395	8.83579	9.74562	8.94308
	9.74917	9.92393	9.7502	9.78565	9.75062	8.97932	9.75145	9.19533	9.74937	8.95834		9.74728	10.3245	9.75	8.75378	9.7502	9.22585	9.75062	8.89015	9.75228	8.97503
	9.75583	9.87291	9.75687	9.85003	9.75728	9.0251	9.75812	9.22537	9.75603	8.95596		9.75395	10.3264	9.75667	8.80194	9.75687	9.27448	9.75728	8.93784	9.75895	8.99267
	9.7625	9.80282	9.76353	9.89199	9.76395	9.07183	9.76478	9.24015	9.7627	8.94403		9.76062	10.3149	9.76333	8.83341	9.76353	9.30643	9.76395	8.9798	9.76562	9.00698
	9.76917	9.72795	9.7702	9.91344	9.77062	9.12142	9.77145	9.24206	9.76937	8.92925		9.76728	10.2959	9.77	8.86011	9.7702	9.3317	9.77062	9.01365	9.77228	9.01461
	9.77583	9.65214	9.77687	9.92489	9.77728	9.16529	9.77812	9.23204	9.77603	8.90636		9.77395	10.2687	9.77667	8.89111	9.77687	9.35268	9.77728	9.03702	9.77895	9.00459
	9.7825	9.56631	9.78353	9.93204	9.78395	9.20105	9.78478	9.20725	9.7827	8.87203		9.78062	10.2329	9.78333	8.91733	9.78353	9.35698	9.78395	9.04894	9.78562	8.98361
	9.78917	9.46665	9.7902	9.92823	9.79062	9.22871	9.79145	9.16862	9.78937	8.83532		9.78728	10.1895	9.79	8.92925	9.7902	9.34601	9.79062	9.05132	9.79228	8.96072
	9.79583	9.36651	9.79687	9.90486	9.79728	9.24587	9.79812	9.12285	9.79603	8.81004		9.79395	10.1418	9.79667	8.93116	9.79687	9.33409	9.79728	9.04322	9.79895	8.93497
	9.8025	9.27639	9.80353	9.86576	9.80395	9.24873	9.80478	9.0766	9.8027	8.78859		9.80062	10.0918	9.80333	8.93164	9.80353	9.32074	9.80395	9.02939	9.80562	8.90017
	9.80917	9.18579	9.8102	9.81426	9.81062	9.23729	9.81145	9.02319	9.80937	8.75759		9.80728	10.036	9.81	8.91542	9.8102	9.29737	9.81062	9.00888	9.81228	8.86059
	9.81583	9.08947	9.81687	9.7537	9.81728	9.22012	9.81812	8.95739	9.81603	8.71801		9.81395	9.98211	9.81667	8.87489	9.81687	9.26542	9.81728	8.98266	9.81895	8.83055
	9.8225	8.99363	9.82353	9.68504	9.82395	9.19914	9.82478	8.88062	9.8227	8.67414		9.82062	9.93156	9.82333	8.81863	9.82353	9.23824	9.82395	8.9469	9.82562	8.80814
	9.82917	8.90541	9.8302	9.6097	9.83062	9.17292	9.83145	8.80575	9.82937	8.62885		9.82728	9.8772	9.83	8.76284	9.8302	9.21154	9.83062	8.9016	9.83228	8.77905
	9.83583	8.82149	9.83687	9.53341	9.83728	9.14288	9.83812	8.73709	9.83603	8.58307		9.83395	9.81045	9.83667	8.70466	9.83687	9.17053	9.83728	8.84676	9.83895	8.74138
	9.8425	8.74138	9.84353	9.45234	9.84395	9.11045	9.84478	8.6627	9.8427	8.54349		9.84062	9.73368	9.84333	8.63504	9.84353	9.11665	9.84395	8.78	9.84562	8.7018
	9.84917	8.66985	9.8502	9.37033	9.85062	9.07278	9.85145	8.58545	9.84937	8.5144		9.84728	9.65929	9.85	8.56638	9.8502	9.06324	9.85062	8.70562	9.85228	8.66127
	9.85583	8.61025	9.85687	9.28545	9.85728	9.02033	9.85812	8.51393	9.85603	8.48913		9.85395	9.58443	9.85667	8.50821	9.85687	9.01413	9.85728	8.62741	9.85895	8.60834
	9.8625	8.5535	9.86353	9.19914	9.86395	8.95834	9.86478	8.45766	9.8627	8.45957		9.86062	9.50241	9.86333	8.45575	9.86353	8.96263	9.86395	8.5597	9.86562	8.54445
	9.86917	8.49819	9.8702	9.11188	9.87062	8.8954	9.87145	8.41284	9.86937	8.43		9.86728	9.41658	9.87	8.39901	9.8702	8.91113	9.87062	8.50296	9.87228	8.48389
	9.87583	8.45242	9.87687	9.02653	9.87728	8.83961	9.87812	8.36897	9.87603	8.40425		9.87395	9.34124	9.87667	8.3437	9.87687	8.86774	9.87728	8.45146	9.87895	8.42953
	9.8825	8.41379	9.88353	8.95548	9.88395	8.78668	9.88478	8.33035	9.8827	8.37803		9.88062	9.28354	9.88333	8.29554	9.88353	8.8315	9.88395	8.40044	9.88562	8.37803
	9.88917	8.37708	9.8902	8.8954	9.89062	8.73899	9.89145	8.29363	9.88937	8.34799		9.88728	9.23634	9.89	8.24642	9.8902	8.79049	9.89062	8.35419	9.89228	8.32796
	9.89583	8.33893	9.89687	8.83722	9.89728	8.70705	9.89812	8.26311	9.89603	8.32033		9.89395	9.20439	9.89667	8.19016	9.89687	8.74376	9.89728	8.31699	9.89895	8.28886
	9.9025	8.31032	9.90353	8.77571	9.90395	8.68607	9.90478	8.23879	9.9027	8.30173		9.90062	9.18961	9.90333	8.13103	9.90353	8.69799	9.90395	8.28123	9.90562	8.25596
	9.90917	8.28791	9.9102	8.7204	9.91062	8.65984	9.91145	8.21495	9.90937	8.286		9.90728	9.18388	9.91	8.07762	9.9102	8.65555	9.91062	8.24356	9.91228	8.22401
	9.91583	8.25644	9.91687	8.67558	9.91728	8.62217	9.91812	8.18396	9.91603	8.26406		9.91395	9.17959	9.91667	8.02803	9.91687	8.61454	9.91728	8.21018	9.91895	8.19016
	9.9225	8.21781	9.92353	8.63504	9.92395	8.58641	9.92478	8.14915	9.9227	8.24118		9.92062	9.17149	9.92333	7.98464	9.92353	8.57735	9.92395	8.18539	9.92562	8.16107
	9.92917	8.18205	9.9302	8.59737	9.93062	8.56352	9.93145	8.12483	9.92937	8.22401		9.92728	9.16433	9.93	7.94888	9.9302	8.55255	9.93062	8.16298	9.93228	8.13627
	9.93583	8.15439	9.93687	8.5721	9.93728	8.53968	9.93812	8.11052	9.93603	8.20971		9.93395	9.15194	9.93667	7.92122	9.93687	8.5392	9.93728	8.13866	9.93895	8.11052
	9.9425	8.1234	9.94353	8.5597	9.94395	8.50916	9.94478	8.09336	9.9427	8.19063		9.94062	9.13477	9.94333	7.89976	9.94353	8.533	9.94395	8.11195	9.94562	8.08573
	9.94917	8.08907	9.9502	8.54254	9.95062	8.47816	9.95145	8.0719	9.94937	8.16536		9.94728	9.12142	9.95	7.88116	9.9502	8.53014	9.95062	8.08811	9.95228	8.07667
	9.95583	8.06475	9.95687	8.51488	9.95728	8.45528	9.95812	8.06332	9.95603	8.14819		9.95395	9.10997	9.95667	7.86734	9.95687	8.53062	9.95728	8.06808	9.95895	8.0862
	9.9625	8.04853	9.96353	8.48627	9.96395	8.43096	9.96478	8.06904	9.9627	8.13389		9.96062	9.09805	9.96333	7.85875	9.96353	8.52966	9.96395	8.04901	9.96562	8.10194
	9.96917	8.02851	9.9702	8.46243	9.97062	8.40044	9.97145	8.07428	9.96937	8.12149		9.96728	9.08518	9.97	7.85446	9.9702	8.52299	9.97062	8.03566	9.97228	8.11386
	9.97583	8.00228	9.97687	8.43716	9.97728	8.37326	9.97812	8.06856	9.97603	8.10909		9.97395	9.07898	9.97667	7.85351	9.97687	8.5144	9.97728	8.02517	9.97895	8.12292
	9.9825	7.98273	9.98353	8.40712	9.98395	8.35562	9.98478	8.0595	9.9827	8.09956		9.98062	9.08089	9.98333	7.85351	9.98353	8.50964	9.98395	8.02135	9.98562	8.13627
	9.98917	7.97081	9.9902	8.38089	9.99062	8.34513	9.99145	8.04901	9.98937	8.09288		9.98728	9.0766	9.99	7.85732	9.9902	8.5125	9.99062	8.02517	9.99228	8.14152
	9.99583	7.95507	9.99687	8.36039	9.99728	8.33559	9.99812	8.02755	9.99603	8.07905		9.99395	9.07135	9.99667	7.85923	9.99687	8.5206	9.99728	8.03852	9.99895	8.13675
	10.0025	7.93171	10.0035	8.33416	10.0039	8.32558	10.0048	7.99656	10.0027	8.0657		10.0006	9.0766	10.0033	7.85398	10.0035	8.53443	10.0039	8.05855	10.0056	8.13246
	10.0092	7.90882	10.0102	8.3003	10.0106	8.31699	10.0114	7.96795	10.0094	8.05569		10.0073	9.09233	10.01	7.84492	10.0102	8.55637	10.0106	8.07571	10.0123	8.14199
	10.0158	7.89261	10.0169	8.27074	10.0173	8.30317	10.0181	7.94601	10.016	8.04949		10.0139	9.11236	10.0167	7.83777	10.0169	8.57925	10.0173	8.08859	10.019	8.16298
	10.0225	7.88021	10.0235	8.24976	10.0239	8.29268	10.0248	7.9236	10.0227	8.04329		10.0206	9.13048	10.0233	7.83777	10.0235	8.59737	10.0239	8.10242	10.0256	8.19016
	10.0292	7.86591	10.0302	8.23355	10.0306	8.29458	10.0314	7.90691	10.0294	8.03757		10.0273	9.16195	10.03	7.84302	10.0302	8.60834	10.0306	8.1172	10.0323	8.21829
	10.0358	7.85589	10.0369	8.214	10.0373	8.30984	10.0381	7.90882	10.036	8.0328		10.034	9.2063	10.0367	7.85542	10.0369	8.62169	10.0373	8.12531	10.0389	8.24928
	10.0425	7.85065	10.0435	8.20017	10.044	8.32272	10.0448	7.92503	10.0427	8.02517		10.0406	9.24921	10.0433	7.87878	10.0435	8.63695	10.044	8.12483	10.0456	8.27169
	10.0492	7.84636	10.0502	8.18968	10.0506	8.32653	10.0515	7.94077	10.0494	8.01182		10.0473	9.27973	10.05	7.90834	10.0502	8.64744	10.0506	8.12674	10.0523	8.28743
	10.0558	7.83968	10.0569	8.16679	10.0573	8.33178	10.0581	7.95221	10.056	8.00419		10.054	9.30214	10.0567	7.93743	10.0569	8.64983	10.0573	8.14009	10.0589	8.30364
	10.0625	7.83205	10.0635	8.13103	10.064	8.3375	10.0648	7.96747	10.0627	8.00753		10.0606	9.32598	10.0633	7.96556	10.0635	8.64601	10.064	8.15678	10.0656	8.32224
	10.0692	7.82967	10.0702	8.0986	10.0706	8.3375	10.0715	7.98225	10.0694	8.02135		10.0673	9.34649	10.07	7.9937	10.0702	8.64172	10.0706	8.16965	10.0723	8.33845
	10.0758	7.82394	10.0769	8.07905	10.0773	8.33082	10.0781	7.98512	10.076	8.039		10.0739	9.35936	10.0767	8.02612	10.0769	8.63695	10.0773	8.18777	10.079	8.34942
	10.0825	7.81345	10.0835	8.06141	10.0839	8.33082	10.0848	7.97606	10.0827	8.05807		10.0806	9.37366	10.0833	8.05044	10.0835	8.63218	10.0839	8.21495	10.0856	8.36372
	10.0892	7.80201	10.0902	8.04186	10.0906	8.33511	10.0915	7.96604	10.0894	8.07381		10.0873	9.39226	10.09	8.06618	10.0902	8.63266	10.0906	8.23927	10.0923	8.37517
	10.0958	7.7939	10.0969	8.03041	10.0973	8.33416	10.0981	7.96127	10.096	8.08001		10.0939	9.40275	10.0967	8.07858	10.0969	8.64506	10.0973	8.24928	10.099	8.37469
	10.1025	7.78484	10.1035	8.02946	10.1039	8.32605	10.1048	7.95126	10.1027	8.07714		10.1006	9.39655	10.1033	8.09383	10.1035	8.66365	10.1039	8.25357	10.1056	8.36468
	10.1092	7.77245	10.1102	8.02708	10.1106	8.32224	10.1114	7.93266	10.1094	8.07333		10.1073	9.38225	10.11	8.10862	10.1102	8.67748	10.1106	8.2612	10.1123	8.35896
	10.1158	7.76577	10.1169	8.02279	10.1173	8.32129	10.1181	7.91454	10.116	8.06999		10.114	9.37271	10.1167	8.11195	10.1169	8.68177	10.1173	8.26025	10.1189	8.35848
	10.1225	7.76911	10.1235	8.02422	10.124	8.31652	10.1248	7.90405	10.1227	8.06475		10.1206	9.36651	10.1233	8.11434	10.1235	8.6832	10.124	8.24404	10.1256	8.35466
	10.1292	7.77006	10.1302	8.03232	10.1306	8.31175	10.1314	7.89928	10.1294	8.06379		10.1273	9.35984	10.13	8.12149	10.1302	8.67939	10.1306	8.22449	10.1323	8.34656
	10.1358	7.76339	10.1369	8.03375	10.1373	8.31318	10.1381	7.89595	10.136	8.06665		10.134	9.3646	10.1367	8.12674	10.1369	8.66508	10.1373	8.21257	10.1389	8.34084
	10.1425	7.74956	10.1435	8.03137	10.144	8.3189	10.1448	7.9031	10.1427	8.06952		10.1406	9.38797	10.1433	8.12244	10.1435	8.64553	10.144	8.19969	10.1456	8.34131
	10.1492	7.7343	10.1502	8.03137	10.1506	8.31699	10.1515	7.92074	10.1494	8.06713		10.1473	9.41849	10.15	8.11243	10.1502	8.62789	10.1506	8.17919	10.1523	8.33941
	10.1558	7.71379	10.1569	8.03375	10.1573	8.31366	10.1581	7.93648	10.156	8.06332		10.154	9.43995	10.1567	8.10671	10.1569	8.61025	10.1573	8.16107	10.159	8.33511
	10.1625	7.68518	10.1635	8.02898	10.1639	8.31747	10.1648	7.94506	10.1627	8.0657		10.1606	9.45425	10.1633	8.10003	10.1635	8.58736	10.1639	8.14915	10.1656	8.33082
	10.1692	7.66659	10.1702	8.01802	10.1706	8.33082	10.1715	7.95174	10.1694	8.06856		10.1673	9.46617	10.17	8.0905	10.1702	8.56066	10.1706	8.13627	10.1723	8.32462
	10.1758	7.66373	10.1769	8.0142	10.1773	8.33988	10.1781	7.9608	10.176	8.06618		10.1739	9.47571	10.1767	8.08334	10.1769	8.53443	10.1773	8.11291	10.179	8.30984
	10.1825	7.66897	10.1835	8.01563	10.1839	8.33845	10.1848	7.96461	10.1827	8.06379		10.1806	9.47666	10.1833	8.08334	10.1835	8.51202	10.1839	8.0862	10.1856	8.28695
	10.1892	7.67374	10.1902	8.01373	10.1906	8.33654	10.1914	7.96556	10.1894	8.06761		10.1873	9.47142	10.19	8.08191	10.1902	8.49152	10.1906	8.06046	10.1923	8.26645
	10.1958	7.67565	10.1969	8.00991	10.1973	8.3375	10.1981	7.96938	10.196	8.07858		10.1939	9.46474	10.1967	8.07858	10.1969	8.48007	10.1973	8.03328	10.1989	8.255
	10.2025	7.68042	10.2035	8.01229	10.204	8.33035	10.2048	7.97462	10.2027	8.0862		10.2006	9.45616	10.2033	8.08382	10.2035	8.4734	10.204	8.008	10.2056	8.24881
	10.2092	7.67851	10.2102	8.02422	10.2106	8.30746	10.2114	7.96843	10.2094	8.08764		10.2073	9.4471	10.21	8.09336	10.2102	8.46958	10.2106	7.98988	10.2123	8.24499
	10.2158	7.66611	10.2169	8.03661	10.2173	8.28457	10.2181	7.95126	10.216	8.0905		10.214	9.44281	10.2167	8.10385	10.2169	8.47101	10.2173	7.97987	10.2189	8.24785
	10.2225	7.65038	10.2235	8.04567	10.224	8.27646	10.2248	7.936	10.2227	8.09669		10.2206	9.44185	10.2233	8.1048	10.2235	8.48246	10.224	7.97081	10.2256	8.25357
	10.2292	7.6375	10.2302	8.05712	10.2306	8.27217	10.2315	7.92503	10.2294	8.10289		10.2273	9.44233	10.23	8.09717	10.2302	8.49867	10.2306	7.95937	10.2323	8.25644
	10.2358	7.63369	10.2369	8.07333	10.2373	8.26216	10.2381	7.91454	10.236	8.10289		10.234	9.4409	10.2367	8.08525	10.2369	8.50439	10.2373	7.95126	10.239	8.25453
	10.2425	7.63702	10.2435	8.08334	10.2439	8.255	10.2448	7.90358	10.2427	8.10575		10.2406	9.44281	10.2433	8.06808	10.2435	8.49915	10.2439	7.94888	10.2456	8.25691
	10.2492	7.64608	10.2502	8.07905	10.2506	8.25548	10.2515	7.89833	10.2494	8.11386		10.2473	9.44567	10.25	8.05759	10.2502	8.48913	10.2506	7.94697	10.2523	8.26359
	10.2558	7.65514	10.2569	8.06999	10.2573	8.255	10.2581	7.90215	10.256	8.12387		10.2539	9.43851	10.2567	8.05664	10.2569	8.48103	10.2573	7.94315	10.259	8.26502
	10.2625	7.66182	10.2635	8.06475	10.2639	8.24213	10.2648	7.90453	10.2627	8.1315		10.2606	9.4223	10.2633	8.05855	10.2635	8.47244	10.2639	7.94458	10.2656	8.26311
	10.2692	7.6685	10.2702	8.0595	10.2706	8.22258	10.2714	7.90691	10.2694	8.13913		10.2673	9.408	10.27	8.06093	10.2702	8.4672	10.2706	7.95317	10.2723	8.2612
	10.2758	7.67756	10.2769	8.04758	10.2773	8.20255	10.2781	7.91216	10.276	8.14724		10.2739	9.40752	10.2767	8.06284	10.2769	8.47197	10.2773	7.96032	10.279	8.25739
	10.2825	7.68518	10.2835	8.03852	10.284	8.1768	10.2848	7.92122	10.2827	8.15201		10.2806	9.41753	10.2833	8.07142	10.2835	8.4877	10.284	7.95794	10.2856	8.24547
	10.2892	7.68518	10.2902	8.03995	10.2906	8.14867	10.2914	7.93028	10.2894	8.15487		10.2873	9.43375	10.29	8.07905	10.2902	8.50821	10.2906	7.9546	10.2923	8.22973
	10.2958	7.67803	10.2969	8.04949	10.2973	8.12912	10.2981	7.93695	10.296	8.16345		10.294	9.45663	10.2967	8.0843	10.2969	8.52203	10.2973	7.95889	10.2989	8.22401
	10.3025	7.66563	10.3035	8.06046	10.304	8.11958	10.3048	7.94506	10.3027	8.17919		10.3006	9.48811	10.3033	8.09908	10.3035	8.53395	10.304	7.9627	10.3056	8.22878
	10.3092	7.65419	10.3102	8.07714	10.3106	8.10766	10.3115	7.95031	10.3094	8.19349		10.3073	9.51815	10.31	8.1296	10.3102	8.54778	10.3106	7.9627	10.3123	8.23307
	10.3158	7.64561	10.3169	8.09813	10.3173	8.0905	10.3181	7.94601	10.316	8.20351		10.314	9.53627	10.3167	8.16536	10.3169	8.56161	10.3173	7.96366	10.3189	8.23021
	10.3225	7.63655	10.3235	8.11911	10.3239	8.0781	10.3248	7.93314	10.3227	8.21257		10.3206	9.54056	10.3233	8.1954	10.3235	8.57306	10.3239	7.97415	10.3256	8.2283
	10.3292	7.63226	10.3302	8.1377	10.3306	8.06999	10.3315	7.92074	10.3294	8.22449		10.3273	9.54199	10.33	8.22163	10.3302	8.58212	10.3306	7.98702	10.3323	8.23593
	10.3358	7.63416	10.3369	8.1563	10.3373	8.0533	10.3381	7.90882	10.336	8.23212		10.3339	9.54819	10.3367	8.24833	10.3369	8.59308	10.3373	7.99561	10.339	8.24213
	10.3425	7.6437	10.3435	8.17728	10.3439	8.02612	10.3448	7.89213	10.3427	8.22973		10.3406	9.56011	10.3433	8.26788	10.3435	8.59976	10.3439	8.00467	10.3456	8.24261
	10.3492	7.65657	10.3502	8.19111	10.3506	8.00371	10.3514	7.8702	10.3494	8.2283		10.3473	9.57155	10.35	8.27217	10.3502	8.60071	10.3506	8.01945	10.3523	8.24165
	10.3558	7.66993	10.3569	8.19588	10.3573	7.99179	10.3581	7.85685	10.356	8.23832		10.3539	9.583	10.3567	8.26883	10.3569	8.60071	10.3573	8.03661	10.359	8.24833
	10.3625	7.68709	10.3635	8.1954	10.364	7.98368	10.3648	7.86161	10.3627	8.25787		10.3606	9.59301	10.3633	8.27074	10.3635	8.60786	10.364	8.04806	10.3656	8.25548
	10.3692	7.70426	10.3702	8.19206	10.3706	7.97558	10.3714	7.87401	10.3694	8.2798		10.3673	9.60112	10.37	8.28171	10.3702	8.61979	10.3706	8.05855	10.3723	8.25405
	10.3758	7.71999	10.3769	8.183	10.3773	7.97129	10.3781	7.89118	10.376	8.30364		10.374	9.60255	10.3767	8.29268	10.3769	8.63218	10.3773	8.0719	10.3789	8.24594
	10.3825	7.73621	10.3835	8.16917	10.384	7.9689	10.3848	7.91836	10.3827	8.33893		10.3806	9.59587	10.3833	8.30412	10.3835	8.64649	10.384	8.08191	10.3856	8.22973
	10.3892	7.7529	10.3902	8.16059	10.3906	7.95841	10.3915	7.95698	10.3894	8.38041		10.3873	9.59015	10.39	8.32796	10.3902	8.66079	10.3906	8.08287	10.3923	8.20637
	10.3958	7.76434	10.3969	8.15868	10.3973	7.94268	10.3981	7.99227	10.396	8.41713		10.394	9.5911	10.3967	8.36229	10.3969	8.67462	10.3973	8.08048	10.3989	8.18014
	10.4025	7.76911	10.4035	8.15821	10.404	7.92933	10.4048	8.01802	10.4027	8.45242		10.4006	9.60159	10.4033	8.39329	10.4035	8.68559	10.404	8.0843	10.4056	8.16536
	10.4092	7.77912	10.4102	8.15773	10.4106	7.91931	10.4115	8.04424	10.4094	8.49009		10.4073	9.6159	10.41	8.41379	10.4102	8.69894	10.4106	8.08764	10.4123	8.16441
	10.4158	7.8001	10.4169	8.16441	10.4173	7.90977	10.4181	8.07047	10.416	8.52633		10.4139	9.6221	10.4167	8.43239	10.4169	8.71086	10.4173	8.09145	10.419	8.17108
	10.4225	7.82728	10.4235	8.17919	10.4239	7.90119	10.4248	8.09002	10.4227	8.55446		10.4206	9.61733	10.4233	8.46004	10.4235	8.71801	10.4239	8.10671	10.4256	8.17823
	10.4292	7.85303	10.4302	8.19445	10.4306	7.90119	10.4314	8.09908	10.4294	8.58307		10.4273	9.60493	10.43	8.48866	10.4302	8.72087	10.4306	8.13627	10.4323	8.17966
	10.4358	7.88116	10.4369	8.20827	10.4373	7.90787	10.4381	8.10909	10.436	8.62265		10.4339	9.59158	10.4367	8.51488	10.4369	8.72421	10.4373	8.16727	10.439	8.17108
	10.4425	7.91311	10.4435	8.22306	10.4439	7.90834	10.4448	8.12626	10.4427	8.66461		10.4406	9.57918	10.4433	8.54158	10.4435	8.73184	10.4439	8.19492	10.4456	8.14724
	10.4492	7.94172	10.4502	8.23784	10.4506	7.89881	10.4514	8.14629	10.4494	8.70752		10.4473	9.56821	10.45	8.56733	10.4502	8.74519	10.4506	8.23212	10.4523	8.11434
	10.4558	7.96509	10.4569	8.24833	10.4573	7.88879	10.4581	8.16584	10.456	8.76093		10.454	9.56964	10.4567	8.58974	10.4569	8.77428	10.4573	8.27932	10.4589	8.08239
	10.4625	7.98655	10.4635	8.25024	10.464	7.89022	10.4648	8.1892	10.4627	8.82912		10.4606	9.5849	10.4633	8.60214	10.4635	8.82292	10.464	8.32129	10.4656	8.05902
	10.4692	8.01373	10.4702	8.25167	10.4706	7.90453	10.4715	8.22306	10.4694	8.89969		10.4673	9.6035	10.47	8.61359	10.4702	8.88491	10.4706	8.35228	10.4723	8.03995
	10.4758	8.04138	10.4769	8.2612	10.4773	7.92694	10.4781	8.26216	10.476	8.96215		10.474	9.61542	10.4767	8.62217	10.4769	8.94547	10.4773	8.38327	10.4789	8.02565
	10.4825	8.06522	10.4835	8.28075	10.484	7.95603	10.4848	8.29792	10.4827	9.01842		10.4806	9.62448	10.4833	8.63218	10.4835	9.00507	10.484	8.41951	10.4856	8.01373
	10.4892	8.08668	10.4902	8.30936	10.4906	7.99227	10.4915	8.33321	10.4894	9.07278		10.4873	9.63545	10.49	8.64792	10.4902	9.06897	10.4906	8.44717	10.4923	8.00228
	10.4958	8.10432	10.4969	8.33702	10.4973	8.02755	10.4981	8.37421	10.496	9.12142		10.4939	9.64737	10.4967	8.66652	10.4969	9.13477	10.4973	8.46291	10.499	7.98607
	10.5025	8.11577	10.5035	8.3642	10.5039	8.05616	10.5048	8.41713	10.5027	9.16243		10.5006	9.65548	10.5033	8.68511	10.5035	9.1958	10.5039	8.47816	10.5056	7.96604
	10.5092	8.11911	10.5102	8.3847	10.5106	8.07858	10.5114	8.45528	10.5094	9.19676		10.5073	9.6674	10.51	8.70228	10.5102	9.25112	10.5106	8.50534	10.5123	7.95412
	10.5158	8.12054	10.5169	8.39758	10.5173	8.09526	10.5181	8.48913	10.516	9.22728		10.5139	9.68266	10.5167	8.7285	10.5169	9.31454	10.5173	8.53825	10.519	7.95174
	10.5225	8.12197	10.5235	8.40473	10.5239	8.11291	10.5248	8.52537	10.5227	9.25684		10.5206	9.69458	10.5233	8.75998	10.5235	9.38463	10.5239	8.57067	10.5256	7.95507
	10.5292	8.12292	10.5302	8.41188	10.5306	8.13293	10.5314	8.55446	10.5294	9.28402		10.5273	9.69362	10.53	8.78954	10.5302	9.45044	10.5306	8.60739	10.5323	7.95412
	10.5358	8.12674	10.5369	8.4157	10.5373	8.16107	10.5381	8.57115	10.536	9.305		10.534	9.67979	10.5367	8.8172	10.5369	9.50527	10.5373	8.64649	10.5389	7.95221
	10.5425	8.14056	10.5435	8.41236	10.544	8.19111	10.5448	8.57973	10.5427	9.31835		10.5406	9.66883	10.5433	8.84581	10.5435	9.55343	10.544	8.68654	10.5456	7.95841
	10.5492	8.16107	10.5502	8.40712	10.5506	8.21447	10.5515	8.58641	10.5494	9.32693		10.5473	9.6674	10.55	8.87489	10.5502	9.59969	10.5506	8.72135	10.5523	7.96604
	10.5558	8.18157	10.5569	8.40664	10.5573	8.23498	10.5581	8.58927	10.556	9.33552		10.554	9.67789	10.5567	8.89683	10.5569	9.63736	10.5573	8.75664	10.5589	7.9689
	10.5625	8.20351	10.5635	8.4095	10.564	8.25834	10.5648	8.5845	10.5627	9.34315		10.5606	9.69267	10.5633	8.91447	10.5635	9.66787	10.564	8.78572	10.5656	7.96843
	10.5692	8.23545	10.5702	8.40473	10.5706	8.28218	10.5715	8.57496	10.5694	9.34696		10.5673	9.71317	10.57	8.93641	10.5702	9.69505	10.5706	8.80575	10.5723	7.97129
	10.5758	8.28218	10.5769	8.4033	10.5773	8.29458	10.5781	8.56924	10.576	9.34935		10.5739	9.74178	10.5767	8.96406	10.5769	9.72033	10.5773	8.81624	10.579	7.97844
	10.5825	8.33511	10.5835	8.41045	10.5839	8.29935	10.5848	8.56781	10.5827	9.34982		10.5806	9.76992	10.5833	8.99315	10.5835	9.73368	10.5839	8.81767	10.5856	7.98035
	10.5892	8.39758	10.5902	8.41999	10.5906	8.30698	10.5915	8.5721	10.5894	9.3565		10.5873	9.79567	10.59	9.01699	10.5902	9.73225	10.5906	8.81624	10.5923	7.98655
	10.5958	8.47769	10.5969	8.42667	10.5973	8.32129	10.5981	8.57878	10.596	9.36556		10.5939	9.82141	10.5967	9.03225	10.5969	9.72271	10.5973	8.81147	10.599	8.00276
	10.6025	8.57973	10.6035	8.43191	10.6039	8.33225	10.6048	8.58784	10.6027	9.37033		10.6006	9.85527	10.6033	9.04036	10.6035	9.71031	10.6039	8.80814	10.6056	8.02803
	10.6092	8.69608	10.6102	8.44622	10.6106	8.33941	10.6114	8.60071	10.6094	9.37128		10.6073	9.89962	10.61	9.0394	10.6102	9.69315	10.6106	8.80909	10.6123	8.05998
	10.6158	8.82721	10.6169	8.46672	10.6173	8.35276	10.6181	8.61788	10.616	9.37796		10.614	9.9535	10.6167	9.03034	10.6169	9.6736	10.6173	8.81433	10.6189	8.09765
	10.6225	8.98218	10.6235	8.49104	10.624	8.37326	10.6248	8.64029	10.6227	9.39703		10.6206	10.0188	10.6233	9.01985	10.6235	9.66358	10.624	8.81767	10.6256	8.14629
	10.6292	9.16004	10.6302	8.5268	10.6306	8.3952	10.6314	8.66747	10.6294	9.4161		10.6273	10.088	10.63	9.0127	10.6302	9.66167	10.6306	8.80766	10.6323	8.20303
	10.6358	9.35507	10.6369	8.57496	10.6373	8.41379	10.6381	8.70037	10.636	9.43327		10.634	10.1523	10.6367	9.01508	10.6369	9.65834	10.6373	8.78811	10.6389	8.2655
	10.6425	9.56154	10.6435	8.63647	10.644	8.44145	10.6448	8.74186	10.6427	9.46236		10.6406	10.2158	10.6433	9.027	10.6435	9.64689	10.644	8.77285	10.6456	8.33464
	10.6492	9.78327	10.6502	8.70848	10.6506	8.48198	10.6515	8.79478	10.6494	9.51385		10.6473	10.2901	10.65	9.04512	10.6502	9.63497	10.6506	8.76856	10.6523	8.40759
	10.6558	10.0107	10.6569	8.80098	10.6573	8.52776	10.6581	8.85868	10.656	9.57251		10.654	10.3755	10.6567	9.07183	10.6569	9.62496	10.6573	8.77857	10.659	8.4877
	10.6625	10.2296	10.6635	8.91876	10.6639	8.57544	10.6648	8.93068	10.6627	9.62687		10.6606	10.4604	10.6633	9.10425	10.6635	9.61685	10.6639	8.80241	10.6656	8.5783
	10.6692	10.4289	10.6702	9.05228	10.6706	8.62789	10.6715	9.01031	10.6694	9.68122		10.6673	10.5472	10.67	9.14097	10.6702	9.6159	10.6706	8.84533	10.6723	8.67939
	10.6758	10.6106	10.6769	9.19867	10.6773	8.69131	10.6781	9.09901	10.676	9.74035		10.6739	10.6397	10.6767	9.18198	10.6769	9.63306	10.6773	8.9016	10.679	8.78811
	10.6825	10.7698	10.6835	9.35793	10.6839	8.75473	10.6848	9.19628	10.6827	9.79662		10.6806	10.7317	10.6833	9.22346	10.6835	9.66787	10.6839	8.96263	10.6856	8.90398
	10.6892	10.8953	10.6902	9.53007	10.6906	8.81577	10.6914	9.29642	10.6894	9.83715		10.6873	10.8104	10.69	9.27305	10.6902	9.70125	10.6906	9.03034	10.6923	9.0251
	10.6958	10.9839	10.6969	9.70316	10.6973	8.883	10.6981	9.39989	10.696	9.87196		10.6939	10.8805	10.6967	9.32693	10.6969	9.73797	10.6973	9.1033	10.6989	9.14478
	10.7025	11.0407	10.7035	9.87244	10.704	8.96597	10.7048	9.50623	10.7027	9.90629		10.7006	10.9496	10.7033	9.38368	10.7035	9.7847	10.704	9.18198	10.7056	9.24921
	10.7092	11.0688	10.7102	10.0393	10.7106	9.06134	10.7114	9.61161	10.7094	9.93633		10.7073	11.0059	10.71	9.44614	10.7102	9.84907	10.7106	9.2659	10.7123	9.33552
	10.7158	11.0593	10.7169	10.2015	10.7173	9.15146	10.7181	9.7065	10.716	9.95684		10.714	11.0474	10.7167	9.51052	10.7169	9.91726	10.7173	9.35602	10.7189	9.40704
	10.7225	11.0145	10.7235	10.3474	10.724	9.23634	10.7248	9.78947	10.7227	9.96685		10.7206	11.0779	10.7233	9.57727	10.7235	9.98259	10.724	9.44519	10.7256	9.46808
	10.7292	10.9429	10.7302	10.4675	10.7306	9.31549	10.7315	9.85861	10.7294	9.97257		10.7273	11.1046	10.73	9.63879	10.7302	10.0574	10.7306	9.52005	10.7323	9.51719
	10.7358	10.8514	10.7369	10.5677	10.7373	9.38988	10.7381	9.90915	10.736	9.96447		10.734	11.1194	10.7367	9.69744	10.7369	10.1361	10.7373	9.58586	10.739	9.55534
	10.7425	10.7393	10.7435	10.6478	10.7439	9.45473	10.7448	9.93824	10.7427	9.9411		10.7406	11.1165	10.7433	9.75418	10.7435	10.2086	10.7439	9.65595	10.7456	9.58776
	10.7492	10.6134	10.7502	10.7026	10.7506	9.51576	10.7515	9.95398	10.7494	9.90963		10.7473	11.1003	10.75	9.80282	10.7502	10.2639	10.7506	9.72509	10.7523	9.61781
	10.7558	10.4895	10.7569	10.7293	10.7573	9.57537	10.7581	9.96494	10.756	9.87768		10.7539	11.0736	10.7567	9.84049	10.7569	10.3087	10.7573	9.78184	10.759	9.63926
	10.7625	10.3712	10.7635	10.7284	10.7639	9.62877	10.7648	9.96733	10.7627	9.84669		10.7606	11.0402	10.7633	9.86481	10.7635	10.3478	10.7639	9.82332	10.7656	9.64642
	10.7692	10.2563	10.7702	10.7055	10.7706	9.67264	10.7714	9.95779	10.7694	9.81522		10.7673	10.9925	10.77	9.87768	10.7702	10.3731	10.7706	9.85909	10.7723	9.64499
	10.7758	10.1395	10.7769	10.6602	10.7773	9.70984	10.7781	9.93967	10.776	9.78231		10.7739	10.9334	10.7767	9.88245	10.7769	10.3822	10.7773	9.88865	10.779	9.6426
	10.7825	10.0279	10.7835	10.5915	10.784	9.74369	10.7848	9.91726	10.7827	9.74751		10.7806	10.8666	10.7833	9.87768	10.7835	10.3803	10.784	9.89485	10.7856	9.63783
	10.7892	9.9268	10.7902	10.5081	10.7906	9.76133	10.7914	9.88865	10.7894	9.70697		10.7873	10.8047	10.79	9.86576	10.7902	10.3693	10.7906	9.87673	10.7923	9.61781
	10.7958	9.83334	10.7969	10.417	10.7973	9.76324	10.7981	9.84669	10.796	9.65881		10.794	10.7489	10.7967	9.84144	10.7969	10.3469	10.7973	9.84526	10.7989	9.57584
	10.8025	9.74369	10.8035	10.3226	10.804	9.7599	10.8048	9.79185	10.8027	9.60445		10.8006	10.6974	10.8033	9.80473	10.8035	10.3164	10.804	9.80854	10.8056	9.52482
	10.8092	9.66167	10.8102	10.2239	10.8106	9.76276	10.8115	9.73511	10.8094	9.5439		10.8073	10.6497	10.81	9.76229	10.8102	10.2887	10.8106	9.76181	10.8123	9.47475
	10.8158	9.59444	10.8169	10.1256	10.8173	9.76324	10.8181	9.68218	10.816	9.48191		10.814	10.5963	10.8167	9.7127	10.8169	10.263	10.8173	9.70173	10.8189	9.41849
	10.8225	9.54056	10.8235	10.0312	10.8239	9.75466	10.8248	9.63211	10.8227	9.42373		10.8206	10.5371	10.8233	9.65261	10.8235	10.2286	10.8239	9.63879	10.8256	9.35555
	10.8292	9.4924	10.8302	9.94349	10.8306	9.74417	10.8315	9.58109	10.8294	9.37414		10.8273	10.4766	10.83	9.58538	10.8302	10.1852	10.8306	9.5787	10.8323	9.29976
	10.8358	9.4471	10.8369	9.85861	10.8373	9.73082	10.8381	9.53054	10.836	9.33647		10.8339	10.417	10.8367	9.52053	10.8369	10.1452	10.8373	9.51338	10.839	9.2659
	10.8425	9.41038	10.8435	9.77945	10.8439	9.70364	10.8448	9.48954	10.8427	9.30691		10.8406	10.3526	10.8433	9.46045	10.8435	10.1113	10.8439	9.44138	10.8456	9.2411
	10.8492	9.38463	10.8502	9.71079	10.8506	9.66072	10.8514	9.45711	10.8494	9.28354		10.8473	10.2868	10.85	9.39465	10.8502	10.0737	10.8506	9.36937	10.8523	9.20773
	10.8558	9.36842	10.8569	9.65166	10.8573	9.61399	10.8581	9.43184	10.856	9.26399		10.8539	10.2391	10.8567	9.32217	10.8569	10.0284	10.8573	9.30929	10.859	9.17721
	10.8625	9.3565	10.8635	9.59969	10.864	9.57203	10.8648	9.41086	10.8627	9.24826		10.8606	10.2191	10.8633	9.24969	10.8635	9.98449	10.864	9.25589	10.8656	9.15956
	10.8692	9.34696	10.8702	9.55248	10.8706	9.53531	10.8714	9.39751	10.8694	9.23443		10.8673	10.2181	10.87	9.18102	10.8702	9.94825	10.8706	9.20582	10.8723	9.14812
	10.8758	9.33886	10.8769	9.51529	10.8773	9.51481	10.8781	9.39226	10.876	9.22203		10.874	10.2243	10.8767	9.12094	10.8769	9.91344	10.8773	9.1629	10.8789	9.13429
	10.8825	9.33075	10.8835	9.48524	10.884	9.51529	10.8848	9.39035	10.8827	9.21202		10.8806	10.2363	10.8833	9.06801	10.8835	9.87291	10.884	9.13239	10.8856	9.12571
	10.8892	9.32217	10.8902	9.4595	10.8906	9.52816	10.8915	9.39131	10.8894	9.21106		10.8873	10.2549	10.89	9.02748	10.8902	9.84049	10.8906	9.11188	10.8923	9.13
	10.8958	9.31263	10.8969	9.43756	10.8973	9.53436	10.8981	9.39703	10.896	9.2206		10.894	10.2749	10.8967	9.00078	10.8969	9.82761	10.8973	9.09233	10.8989	9.13763
	10.9025	9.30309	10.9035	9.42278	10.904	9.5315	10.9048	9.40418	10.9027	9.23681		10.9006	10.2859	10.9033	8.98647	10.9035	9.82714	10.904	9.0723	10.9056	9.13715
	10.9092	9.29594	10.9102	9.41372	10.9106	9.53102	10.9115	9.40657	10.9094	9.26161		10.9073	10.2825	10.91	8.97932	10.9102	9.82141	10.9106	9.05561	10.9123	9.13668
	10.9158	9.29356	10.9169	9.4099	10.9173	9.53245	10.9181	9.41133	10.916	9.29165		10.9139	10.2725	10.9167	8.97121	10.9169	9.81283	10.9173	9.04131	10.919	9.14335
	10.9225	9.2988	10.9235	9.4142	10.9239	9.5315	10.9248	9.42421	10.9227	9.32169		10.9206	10.2582	10.9233	8.96597	10.9235	9.81426	10.9239	9.03177	10.9256	9.15813
	10.9292	9.31263	10.9302	9.42373	10.9306	9.53054	10.9314	9.44424	10.9294	9.34935		10.9273	10.2415	10.93	8.96454	10.9302	9.81808	10.9306	9.02891	10.9323	9.17387
	10.9358	9.33027	10.9369	9.43565	10.9373	9.54199	10.9381	9.46283	10.936	9.37557		10.9339	10.231	10.9367	8.9612	10.9369	9.81331	10.9373	9.03368	10.939	9.19104
	10.9425	9.35793	10.9435	9.44853	10.9439	9.56774	10.9448	9.48668	10.9427	9.40323		10.9406	10.2344	10.9433	8.95548	10.9435	9.8033	10.9439	9.03606	10.9456	9.21774
	10.9492	9.39465	10.9502	9.46379	10.9506	9.59015	10.9514	9.52005	10.9494	9.41992		10.9473	10.2501	10.95	8.94785	10.9502	9.80139	10.9506	9.0313	10.9523	9.24635
	10.9558	9.43041	10.9569	9.47857	10.9573	9.60016	10.9581	9.55486	10.956	9.42421		10.954	10.2715	10.9567	8.93879	10.9569	9.8033	10.9573	9.02796	10.9589	9.26828
	10.9625	9.45759	10.9635	9.48906	10.964	9.60398	10.9648	9.5787	10.9627	9.42755		10.9606	10.3016	10.9633	8.92448	10.9635	9.80043	10.964	9.02748	10.9656	9.27973
	10.9692	9.48	10.9702	9.50098	10.9706	9.61113	10.9715	9.59063	10.9694	9.4347		10.9673	10.3426	10.97	8.90875	10.9702	9.79471	10.9706	9.02605	10.9723	9.28497
	10.9758	9.50575	10.9769	9.51719	10.9773	9.61924	10.9781	9.59635	10.976	9.44328		10.974	10.3765	10.9767	8.89826	10.9769	9.79137	10.9773	9.01794	10.9789	9.28545
	10.9825	9.52053	10.9835	9.53341	10.984	9.62019	10.9848	9.59158	10.9827	9.44853		10.9806	10.3946	10.9833	8.89397	10.9835	9.7928	10.984	9.0127	10.9856	9.27401
	10.9892	9.51862	10.9902	9.54771	10.9906	9.62114	10.9915	9.57775	10.9894	9.45854		10.9873	10.4017	10.99	8.89254	10.9902	9.79757	10.9906	9.01699	10.9923	9.25684
	10.9958	9.51052	10.9969	9.56774	10.9973	9.62687	10.9981	9.56249	10.996	9.47905		10.9939	10.4127	10.9967	8.89778	10.9969	9.80282	10.9973	9.0251	10.999	9.23681
	11.0025	9.50527	11.0035	9.59873	11.0039	9.6364	11.0048	9.55439	11.0027	9.50003		11.0006	10.426	11.0033	8.91256	11.0035	9.80139	11.0039	9.03082	11.0056	9.21822
	11.0092	9.49001	11.0102	9.63211	11.0106	9.64451	11.0114	9.54771	11.0094	9.51385		11.0073	10.4313	11.01	8.92973	11.0102	9.78661	11.0106	9.03702	11.0123	9.19867
	11.0158	9.45807	11.0169	9.65643	11.0173	9.64832	11.0181	9.53674	11.016	9.52101		11.0139	10.4299	11.0167	8.94022	11.0169	9.76372	11.0173	9.04417	11.019	9.18007
	11.0225	9.42183	11.0235	9.67646	11.0239	9.65118	11.0248	9.52339	11.0227	9.52101		11.0206	10.4284	11.0233	8.94213	11.0235	9.74083	11.0239	9.04655	11.0256	9.16529
	11.0292	9.39608	11.0302	9.6941	11.0306	9.65309	11.0314	9.51433	11.0294	9.51195		11.0273	10.427	11.03	8.93974	11.0302	9.71937	11.0306	9.03845	11.0323	9.14955
	11.0358	9.37366	11.0369	9.7065	11.0373	9.65309	11.0381	9.50384	11.036	9.49097		11.034	10.4213	11.0367	8.93211	11.0369	9.69648	11.0373	9.0251	11.0389	9.13048
	11.0425	9.34935	11.0435	9.7084	11.044	9.65691	11.0448	9.48477	11.0427	9.46522		11.0406	10.4141	11.0433	8.91972	11.0435	9.67693	11.044	9.01318	11.0456	9.10664
	11.0492	9.33266	11.0502	9.70554	11.0506	9.66454	11.0515	9.46283	11.0494	9.43899		11.0473	10.4136	11.05	8.91018	11.0502	9.66787	11.0506	9.00173	11.0523	9.08184
	11.0558	9.32932	11.0569	9.70745	11.0573	9.66692	11.0581	9.44805	11.056	9.40895		11.054	10.4227	11.0567	8.90541	11.0569	9.66692	11.0573	8.99601	11.0589	9.05561
	11.0625	9.33218	11.0635	9.70745	11.064	9.65929	11.0648	9.43518	11.0627	9.38225		11.0606	10.4294	11.0633	8.90446	11.0635	9.65834	11.064	9.00459	11.0656	9.02748
	11.0692	9.33409	11.0702	9.70221	11.0706	9.64499	11.0715	9.41753	11.0694	9.3646		11.0673	10.4303	11.07	8.90589	11.0702	9.64117	11.0706	9.02653	11.0723	9.00507
	11.0758	9.34601	11.0769	9.69124	11.0773	9.63068	11.0781	9.39894	11.076	9.35459		11.0739	10.4275	11.0767	8.91256	11.0769	9.62543	11.0773	9.04989	11.079	8.99363
	11.0825	9.37176	11.0835	9.68218	11.0839	9.61399	11.0848	9.38654	11.0827	9.3379		11.0806	10.4194	11.0833	8.93021	11.0835	9.61876	11.0839	9.0661	11.0856	8.98743
	11.0892	9.40943	11.0902	9.67646	11.0906	9.59682	11.0915	9.38177	11.0894	9.31168		11.0873	10.407	11.09	8.94737	11.0902	9.61494	11.0906	9.0785	11.0923	8.97694
	11.0958	9.4614	11.0969	9.67169	11.0973	9.58729	11.0981	9.37891	11.096	9.29165		11.0939	10.4008	11.0967	8.95834	11.0969	9.60732	11.0973	9.08756	11.099	8.96215
	11.1025	9.54723	11.1035	9.66978	11.1039	9.58681	11.1048	9.37748	11.1027	9.27877		11.1006	10.4146	11.1033	8.9612	11.1035	9.59826	11.1039	9.08804	11.1056	8.94737
	11.1092	9.67789	11.1102	9.67121	11.1106	9.58157	11.1114	9.37843	11.1094	9.27067		11.1073	10.4446	11.11	8.95977	11.1102	9.59063	11.1106	9.08232	11.1123	8.92735
	11.1158	9.84955	11.1169	9.67932	11.1173	9.56583	11.1181	9.38034	11.116	9.26304		11.114	10.4814	11.1167	8.95262	11.1169	9.58061	11.1173	9.08661	11.1189	8.89969
	11.1225	10.0698	11.1235	9.68933	11.124	9.54676	11.1248	9.38368	11.1227	9.27019		11.1206	10.5262	11.1233	8.93021	11.1235	9.56297	11.124	9.10521	11.1256	8.8706
	11.1292	10.3607	11.1302	9.70268	11.1306	9.52721	11.1314	9.3894	11.1294	9.29213		11.1273	10.5872	11.13	8.90589	11.1302	9.54437	11.1306	9.12952	11.1323	8.84533
	11.1358	10.7508	11.1369	9.72795	11.1373	9.50146	11.1381	9.39798	11.136	9.3174		11.134	10.6668	11.1367	8.89063	11.1369	9.52911	11.1373	9.15241	11.1389	8.82101
	11.1425	11.2681	11.1435	9.78136	11.144	9.47428	11.1448	9.40847	11.1427	9.34792		11.1406	10.7617	11.1433	8.88729	11.1435	9.52005	11.144	9.17482	11.1456	8.79288
	11.1492	11.9743	11.1502	9.86195	11.1506	9.46093	11.1515	9.42993	11.1494	9.39751		11.1473	10.8833	11.15	8.89635	11.1502	9.51958	11.1506	9.20391	11.1523	8.76856
	11.1558	12.9757	11.1569	9.96017	11.1573	9.4595	11.1581	9.47094	11.156	9.47618		11.154	11.0397	11.1567	8.91685	11.1569	9.52625	11.1573	9.23014	11.159	8.74996
	11.1625	14.4315	11.1635	10.0832	11.1639	9.45807	11.1648	9.52721	11.1627	9.58109		11.1606	11.2324	11.1633	8.95357	11.1635	9.5377	11.1639	9.25255	11.1656	8.73232
	11.1692	16.5744	11.1702	10.241	11.1706	9.45616	11.1715	9.59349	11.1694	9.71794		11.1673	11.4608	11.17	9.00459	11.1702	9.54485	11.1706	9.27925	11.1723	8.71325
	11.1758	19.7577	11.1769	10.4408	11.1773	9.46188	11.1781	9.68075	11.176	9.91488		11.1739	11.7393	11.1767	9.06324	11.1769	9.55248	11.1773	9.31263	11.179	8.69703
	11.1825	24.4937	11.1835	10.685	11.1839	9.47762	11.1848	9.81522	11.1827	10.1862		11.1806	12.0845	11.1833	9.12666	11.1835	9.57203	11.1839	9.34792	11.1856	8.68845
	11.1892	31.4527	11.1902	10.9982	11.1906	9.50098	11.1914	10.0079	11.1894	10.5472		11.1873	12.5098	11.19	9.19437	11.1902	9.59635	11.1906	9.37033	11.1923	8.68082
	11.1958	41.4362	11.1969	11.4198	11.1973	9.54199	11.1981	10.2654	11.196	11.0345		11.1939	13.0358	11.1967	9.27734	11.1969	9.61781	11.1973	9.38511	11.1989	8.67176
	11.2025	55.2702	11.2035	11.992	11.204	9.60445	11.2048	10.6139	11.2027	11.7168		11.2006	13.6943	11.2033	9.38129	11.2035	9.63402	11.204	9.39894	11.2056	8.66365
	11.2092	73.6408	11.2102	12.774	11.2106	9.68885	11.2114	11.1032	11.2094	12.6762		11.2073	14.5178	11.21	9.50861	11.2102	9.65834	11.2106	9.408	11.2123	8.65746
	11.2158	96.8843	11.2169	13.8578	11.2173	9.79471	11.2181	11.7888	11.216	13.9809		11.214	15.532	11.2167	9.67407	11.2169	9.69505	11.2173	9.41467	11.2189	8.65412
	11.2225	124.824	11.2235	15.398	11.224	9.93681	11.2248	12.7287	11.2227	15.729		11.2206	16.7766	11.2233	9.88865	11.2235	9.73892	11.224	9.42564	11.2256	8.65173
	11.2292	156.699	11.2302	17.6253	11.2306	10.1342	11.2315	14.0061	11.2294	18.0387		11.2273	18.3024	11.23	10.1643	11.2302	9.79996	11.2306	9.45044	11.2323	8.65173
	11.2358	191.185	11.2369	20.8774	11.2373	10.3998	11.2381	15.7518	11.236	21.0409		11.234	20.165	11.2367	10.5095	11.2369	9.89914	11.2373	9.48572	11.239	8.65507
	11.2425	226.578	11.2435	25.6238	11.2439	10.7613	11.2448	18.127	11.2427	24.8556		11.2406	22.3989	11.2433	10.9339	11.2435	10.0527	11.2439	9.52673	11.2456	8.65602
	11.2492	261.05	11.2502	32.4669	11.2506	11.2638	11.2515	21.3156	11.2494	29.593		11.2473	25.032	11.25	11.4522	11.2502	10.2682	11.2506	9.5849	11.2523	8.66318
	11.2558	292.928	11.2569	42.1019	11.2573	11.982	11.2581	25.517	11.256	35.3498		11.2539	28.0938	11.2567	12.0792	11.2569	10.5648	11.2573	9.67073	11.259	8.67414
	11.2625	320.905	11.2635	55.2368	11.2639	12.9914	11.2648	30.9424	11.2627	42.1829		11.2606	31.6033	11.2633	12.8531	11.2635	10.9806	11.2639	9.79137	11.2656	8.68845
	11.2692	344.148	11.2702	72.4478	11.2706	14.3933	11.2714	37.7874	11.2694	50.0917		11.2673	35.5549	11.27	13.8111	11.2702	11.5614	11.2706	9.95922	11.2723	8.69322
	11.2758	362.33	11.2769	94.0099	11.2773	16.3364	11.2781	46.1955	11.276	59.0096		11.2739	39.9137	11.2767	14.9817	11.2769	12.3606	11.2773	10.1967	11.279	8.68988
	11.2825	375.538	11.2835	119.748	11.284	19.033	11.2848	56.2353	11.2827	68.809		11.2806	44.6362	11.2833	16.3994	11.2835	13.4516	11.284	10.5214	11.2856	8.68797
	11.2892	384.151	11.2902	148.962	11.2906	22.7275	11.2914	67.8759	11.2894	79.2894		11.2873	49.665	11.29	18.1098	11.2902	14.9236	11.2906	10.9448	11.2923	8.6875
	11.2958	388.7	11.2969	180.459	11.2973	27.6766	11.2981	80.9569	11.296	90.1928		11.294	54.8987	11.2967	20.1702	11.2969	16.8543	11.2973	11.4875	11.2989	8.68273
	11.3025	389.763	11.3035	212.689	11.304	34.1544	11.3048	95.1834	11.3027	101.22		11.3006	60.1983	11.3033	22.6064	11.3035	19.3162	11.304	12.1822	11.3056	8.67176
	11.3092	387.944	11.3102	243.962	11.3106	42.4261	11.3115	110.149	11.3094	112.043		11.3073	65.4273	11.31	25.4383	11.3102	22.3837	11.3106	13.0601	11.3123	8.66842
	11.3158	383.792	11.3169	272.727	11.3173	52.6876	11.3181	125.361	11.316	122.33		11.314	70.4613	11.3167	28.6789	11.3169	26.123	11.3173	14.1325	11.3189	8.67939
	11.3225	377.79	11.3235	297.763	11.3239	65.0039	11.3248	140.261	11.3227	131.755		11.3206	75.1719	11.3233	32.3329	11.3235	30.5653	11.3239	15.4071	11.3256	8.69513
	11.3292	370.332	11.3302	318.285	11.3306	79.2947	11.3315	154.291	11.3294	140.055		11.3273	79.4177	11.33	36.3736	11.3302	35.6975	11.3306	16.8939	11.3323	8.70609
	11.3358	361.76	11.3369	333.965	11.3373	95.3169	11.3381	166.935	11.336	147.017		11.3339	83.076	11.3367	40.7476	11.3369	41.4724	11.3373	18.5876	11.339	8.71706
	11.3425	352.396	11.3435	344.888	11.3439	112.662	11.3448	177.789	11.3427	152.496		11.3406	86.0662	11.3433	45.3987	11.3435	47.7991	11.3439	20.463	11.3456	8.7328
	11.3492	342.469	11.3502	351.451	11.3506	130.752	11.3514	186.54	11.3494	156.413		11.3473	88.3327	11.35	50.2448	11.3502	54.5287	11.3506	22.4857	11.3523	8.74901
	11.3558	332.137	11.3569	354.166	11.3573	148.898	11.3581	193.009	11.356	158.754		11.3539	89.8318	11.3567	55.1829	11.3569	61.4638	11.3573	24.6234	11.359	8.75807
	11.3625	321.531	11.3635	353.597	11.364	166.378	11.3648	197.156	11.3627	159.585		11.3606	90.5447	11.3633	60.0882	11.3635	68.3799	11.364	26.8316	11.3656	8.76427
	11.3692	310.782	11.3702	350.324	11.3706	182.509	11.3714	199.073	11.3694	159.026		11.3673	90.4894	11.37	64.8427	11.3702	75.0418	11.3706	29.0418	11.3723	8.76999
	11.3758	299.996	11.3769	344.924	11.3773	196.697	11.3781	198.945	11.376	157.246		11.374	89.7212	11.3767	69.3235	11.3769	81.2211	11.3773	31.1842	11.3789	8.77476
	11.3825	289.22	11.3835	337.896	11.384	208.49	11.3848	197.013	11.3827	154.434		11.3806	88.3121	11.3833	73.4034	11.3835	86.7033	11.384	33.2007	11.3856	8.77571
	11.3892	278.515	11.3902	329.63	11.3906	217.626	11.3915	193.565	11.3894	150.795		11.3873	86.338	11.39	76.9677	11.3902	91.3167	11.3906	35.0356	11.3923	8.77523
	11.3958	267.962	11.3969	320.483	11.3973	224.024	11.3981	188.911	11.396	146.545		11.394	83.8823	11.3967	79.9351	11.3969	94.9454	11.3973	36.6316	11.3989	8.78048
	11.4025	257.623	11.4035	310.775	11.404	227.747	11.4048	183.352	11.4027	141.877		11.4006	81.0447	11.4033	82.2506	11.4035	97.5256	11.404	37.9438	11.4056	8.78811
	11.4092	247.529	11.4102	300.757	11.4106	228.983	11.4115	177.153	11.4094	136.946		11.4073	77.9276	11.41	83.8637	11.4102	99.0524	11.4106	38.9595	11.4123	8.79526
	11.4158	237.701	11.4169	290.588	11.4173	228.023	11.4181	170.548	11.416	131.874		11.4139	74.6284	11.4167	84.7454	11.4169	99.5831	11.4173	39.6805	11.419	8.80146
	11.4225	228.188	11.4235	280.39	11.4239	225.209	11.4248	163.745	11.4227	126.769		11.4206	71.2318	11.4233	84.8923	11.4235	99.2341	11.4239	40.1082	11.4256	8.811
	11.4292	219.02	11.4302	270.285	11.4306	220.883	11.4314	156.911	11.4294	121.717		11.4273	67.8191	11.43	84.3449	11.4302	98.1388	11.4306	40.2517	11.4323	8.81672
	11.4358	210.211	11.4369	260.349	11.4373	215.385	11.4381	150.158	11.436	116.772		11.4339	64.4646	11.4367	83.1594	11.4369	96.4351	11.4373	40.1411	11.439	8.8172
	11.4425	201.756	11.4435	250.623	11.4439	209.042	11.4448	143.577	11.4427	111.973		11.4406	61.2273	11.4433	81.4009	11.4435	94.276	11.4439	39.8211	11.4456	8.81386
	11.4492	193.667	11.4502	241.143	11.4506	202.147	11.4514	137.236	11.4494	107.354		11.4473	58.1503	11.45	79.1597	11.4502	91.8131	11.4506	39.3324	11.4523	8.81195
	11.4558	185.94	11.4569	231.946	11.4573	194.932	11.4581	131.174	11.456	102.924		11.454	55.2535	11.4567	76.5414	11.4569	89.1657	11.4573	38.7096	11.4589	8.81386
	11.4625	178.543	11.4635	223.049	11.464	187.59	11.4648	125.393	11.4627	98.6819		11.4606	52.5446	11.4633	73.6637	11.4635	86.4234	11.464	37.9968	11.4656	8.81958
	11.4692	171.438	11.4702	214.45	11.4706	180.286	11.4715	119.892	11.4694	94.6269		11.4673	50.0283	11.47	70.6234	11.4702	83.6616	11.4706	37.2362	11.4723	8.83293
	11.4758	164.593	11.4769	206.156	11.4773	173.13	11.4781	114.674	11.476	90.7617		11.474	47.6966	11.4767	67.5163	11.4769	80.9417	11.4773	36.4432	11.4789	8.84962
	11.4825	157.994	11.4835	198.167	11.484	166.178	11.4848	109.725	11.4827	87.0657		11.4806	45.5284	11.4833	64.4274	11.4835	78.2948	11.484	35.6297	11.4856	8.86726
	11.4892	151.614	11.4902	190.476	11.4906	159.462	11.4915	105.019	11.4894	83.5223		11.4873	43.5028	11.49	61.4204	11.4902	75.7203	11.4906	34.8063	11.4923	8.88681
	11.4958	145.432	11.4969	183.065	11.4973	153.008	11.4981	100.524	11.496	80.1268		11.4939	41.6055	11.4967	58.5461	11.4969	73.2126	11.4973	33.9828	11.499	8.90779
	11.5025	139.43	11.5035	175.927	11.5039	146.817	11.5048	96.2305	11.5027	76.8785		11.5006	39.834	11.5033	55.8376	11.5035	70.7741	11.5039	33.1497	11.5056	8.92687
	11.5092	133.601	11.5102	169.057	11.5106	140.867	11.5114	92.134	11.5094	73.7686		11.5073	38.166	11.51	53.3152	11.5102	68.3956	11.5106	32.2957	11.5123	8.93974
	11.5158	127.937	11.5169	162.441	11.5173	135.141	11.5181	88.213	11.516	70.7836		11.5139	36.5806	11.5167	50.9706	11.5169	66.0686	11.5173	31.4331	11.519	8.95452
	11.5225	122.427	11.5235	156.056	11.5239	129.648	11.5248	84.455	11.5227	67.9259		11.5206	35.0661	11.5233	48.7919	11.5235	63.7789	11.5239	30.5648	11.5256	8.97503
	11.5292	117.073	11.5302	149.883	11.5306	124.386	11.5314	80.8525	11.5294	65.1946		11.5273	33.6256	11.53	46.7653	11.5302	61.5344	11.5306	29.6807	11.5323	9.0003
	11.5358	111.876	11.5369	143.918	11.5373	119.339	11.5381	77.4026	11.536	62.5815		11.534	32.2618	11.5367	44.8723	11.5369	59.3448	11.5373	28.7757	11.5389	9.02271
	11.5425	106.851	11.5435	138.153	11.544	114.494	11.5448	74.0843	11.5427	60.0724		11.5406	30.9658	11.5433	43.0889	11.5435	57.2057	11.544	27.8678	11.5456	9.04942
	11.5492	102.009	11.5502	132.567	11.5506	109.853	11.5515	70.8857	11.5494	57.6601		11.5473	29.7394	11.55	41.3918	11.5502	55.12	11.5506	26.9723	11.5523	9.08518
	11.5558	97.3649	11.5569	127.145	11.5573	105.412	11.5581	67.812	11.556	55.3441		11.554	28.5912	11.5567	39.7663	11.5569	53.0944	11.5573	26.0906	11.5589	9.12189
	11.5625	92.9236	11.5635	121.889	11.564	101.147	11.5648	64.8642	11.5627	53.1197		11.5606	27.5192	11.5633	38.2023	11.5635	51.1365	11.564	25.2209	11.5656	9.14764
	11.5692	88.6769	11.5702	116.798	11.5706	97.0483	11.5715	62.0308	11.5694	50.9825		11.5673	26.515	11.57	36.6921	11.5702	49.243	11.5706	24.3769	11.5723	9.15909
	11.5758	84.6267	11.5769	111.866	11.5773	93.1077	11.5781	59.3023	11.576	48.9316		11.5739	25.569	11.5767	35.2302	11.5769	47.4119	11.5773	23.5667	11.579	9.17006
	11.5825	80.7729	11.5835	107.089	11.5839	89.3197	11.5848	56.6897	11.5827	46.9742		11.5806	24.6844	11.5833	33.8187	11.5835	45.6538	11.5839	22.7852	11.5856	9.17721
	11.5892	77.1146	11.5902	102.486	11.5906	85.6719	11.5915	54.1968	11.5894	45.1016		11.5873	23.8605	11.59	32.4564	11.5902	43.9682	11.5906	22.0308	11.5923	9.17673
	11.5958	73.6446	11.5969	98.0687	11.5973	82.1528	11.5981	51.8131	11.596	43.3097		11.5939	23.0966	11.5967	31.1413	11.5969	42.3465	11.5973	21.3079	11.599	9.16862
	11.6025	70.3535	11.6035	93.8306	11.6039	78.763	11.6048	49.5315	11.6027	41.5988		11.6006	22.3961	11.6033	29.8696	11.6035	40.7863	11.6039	20.6237	11.6056	9.16004
	11.6092	67.2436	11.6102	89.7655	11.6106	75.4962	11.6114	47.3566	11.6094	39.9709		11.6073	21.7595	11.61	28.646	11.6102	39.2957	11.6106	19.9742	11.6123	9.15575
	11.6158	64.311	11.6169	85.8746	11.6173	72.3429	11.6181	45.29	11.616	38.4212		11.614	21.1778	11.6167	27.4773	11.6169	37.869	11.6173	19.3529	11.6189	9.15337
	11.6225	61.5396	11.6235	82.159	11.624	69.3045	11.6248	43.3283	11.6227	36.9329		11.6206	20.6394	11.6233	26.3629	11.6235	36.4933	11.624	18.7607	11.6256	9.15146
	11.6292	58.9147	11.6302	78.6004	11.6306	66.3867	11.6314	41.4648	11.6294	35.511		11.6273	20.1421	11.63	25.3067	11.6302	35.1634	11.6306	18.2004	11.6323	9.15146
	11.6358	56.4361	11.6369	75.1853	11.6373	63.5948	11.6381	39.7053	11.636	34.1587		11.634	19.6829	11.6367	24.312	11.6369	33.8912	11.6373	17.6725	11.6389	9.15098
	11.6425	54.1053	11.6435	71.9194	11.644	60.9231	11.6448	38.0487	11.6427	32.877		11.6406	19.2533	11.6433	23.3874	11.6435	32.6824	11.644	17.1709	11.6456	9.15003
	11.6492	51.9133	11.6502	68.8114	11.6506	58.3644	11.6515	36.4904	11.6494	31.6577		11.6473	18.8465	11.65	22.5301	11.6502	31.527	11.6506	16.6922	11.6523	9.15194
	11.6558	49.8514	11.6569	65.8584	11.6573	55.9216	11.6581	35.0232	11.656	30.5023		11.654	18.4641	11.6567	21.7342	11.6569	30.4213	11.6573	16.2387	11.659	9.1548
	11.6625	47.9188	11.6635	63.0474	11.6639	53.5851	11.6648	33.6432	11.6627	29.417		11.6606	18.115	11.6633	20.9956	11.6635	29.3708	11.6639	15.8072	11.6656	9.15956
	11.6692	46.1125	11.6702	60.3709	11.6706	51.353	11.6715	32.3467	11.6694	28.3976		11.6673	17.7951	11.67	20.3228	11.6702	28.3737	11.6706	15.4004	11.6723	9.16338
	11.6758	44.4179	11.6769	57.8294	11.6773	49.2196	11.6781	31.1222	11.676	27.431		11.6739	17.4923	11.6767	19.7148	11.6769	27.4134	11.6773	15.0208	11.679	9.16815
	11.6825	42.8195	11.6835	55.4128	11.6839	47.1911	11.6848	29.9587	11.6827	26.5121		11.6806	17.2005	11.6833	19.1603	11.6835	26.4812	11.6839	14.6637	11.6856	9.17435
	11.6892	41.3165	11.6902	53.1163	11.6906	45.2747	11.6914	28.8558	11.6894	25.6391		11.6873	16.9239	11.69	18.6486	11.6902	25.5933	11.6906	14.3213	11.6923	9.17959
	11.6958	39.9098	11.6969	50.9462	11.6973	43.457	11.6981	27.8206	11.696	24.806		11.6939	16.6674	11.6967	18.1751	11.6969	24.7617	11.6973	13.9956	11.6989	9.17959
	11.7025	38.5852	11.7035	48.9001	11.704	41.7304	11.7048	26.8493	11.7027	24.013		11.7006	16.4218	11.7033	17.735	11.7035	23.9754	11.704	13.6981	11.7056	9.1753
	11.7092	37.3311	11.7102	46.9728	11.7106	40.0887	11.7114	25.9385	11.7094	23.2625		11.7073	16.1848	11.71	17.3116	11.7102	23.221	11.7106	13.4239	11.7123	9.17292
	11.7158	36.1447	11.7169	45.1565	11.7173	38.5323	11.7181	25.0816	11.716	22.5587		11.714	15.9669	11.7167	16.9058	11.7169	22.5048	11.7173	13.1555	11.7189	9.17244
	11.7225	35.0304	11.7235	43.4537	11.724	37.0493	11.7248	24.2815	11.7227	21.8968		11.7206	15.7757	11.7233	16.5253	11.7235	21.8301	11.724	12.8894	11.7256	9.16576
	11.7292	33.977	11.7302	41.853	11.7306	35.6302	11.7315	23.5305	11.7294	21.275		11.7273	15.6045	11.73	16.1781	11.7302	21.1844	11.7306	12.6476	11.7323	9.15146
	11.7358	32.9757	11.7369	40.3295	11.7373	34.2841	11.7381	22.8186	11.736	20.7024		11.734	15.4462	11.7367	15.8625	11.7369	20.5522	11.7373	12.4359	11.739	9.13906
	11.7425	32.0358	11.7435	38.8732	11.7439	33.0172	11.7448	22.1443	11.7427	20.1721		11.7406	15.2984	11.7433	15.5783	11.7435	19.9447	11.7439	12.2409	11.7456	9.13382
	11.7492	31.1589	11.7502	37.4947	11.7506	31.8236	11.7515	21.5058	11.7494	19.6762		11.7473	15.1644	11.75	15.3217	11.7502	19.3782	11.7506	12.0506	11.7523	9.12619
	11.7558	30.3335	11.7569	36.2034	11.7573	30.6935	11.7581	20.9055	11.756	19.2151		11.7539	15.0304	11.7567	15.0876	11.7569	18.8484	11.7573	11.8737	11.759	9.12142
	11.7625	29.5515	11.7635	34.9922	11.7639	29.6292	11.7648	20.3376	11.7627	18.785		11.7606	14.8945	11.7633	14.8711	11.7635	18.353	11.7639	11.7197	11.7656	9.13095
	11.7692	28.8177	11.7702	33.854	11.7706	28.6317	11.7714	19.8126	11.7694	18.3787		11.7673	14.7576	11.77	14.6694	11.7702	17.8938	11.7706	11.5757	11.7723	9.15432
	11.7758	28.1301	11.7769	32.794	11.7773	27.6875	11.7781	19.33	11.776	17.983		11.7739	14.6194	11.7767	14.4787	11.7769	17.4756	11.7773	11.4341	11.779	9.17196
	11.7825	27.4687	11.7835	31.8136	11.784	26.7906	11.7848	18.8794	11.7827	17.6024		11.7806	14.4825	11.7833	14.2894	11.7835	17.0832	11.784	11.3015	11.7856	9.17721
	11.7892	26.8316	11.7902	30.8948	11.7906	25.9438	11.7914	18.4526	11.7894	17.2472		11.7873	14.3433	11.79	14.102	11.7902	16.7069	11.7906	11.1856	11.7923	9.18293
	11.7958	26.2303	11.7969	30.0236	11.7973	25.1546	11.7981	18.0511	11.796	16.9096		11.794	14.2107	11.7967	13.917	11.7969	16.3517	11.7973	11.0826	11.7989	9.18961
	11.8025	25.6681	11.8035	29.1972	11.804	24.4188	11.8048	17.6835	11.8027	16.5896		11.8006	14.0829	11.8033	13.7401	11.8035	16.0217	11.804	10.9859	11.8056	9.18913
	11.8092	25.1336	11.8102	28.42	11.8106	23.7279	11.8115	17.3368	11.8094	16.2935		11.8073	13.9651	11.81	13.566	11.8102	15.7104	11.8106	10.8986	11.8123	9.18198
	11.8158	24.6258	11.8169	27.6861	11.8173	23.0818	11.8181	17.005	11.816	16.0279		11.814	13.8621	11.8167	13.4029	11.8169	15.4147	11.8173	10.8247	11.8189	9.18341
	11.8225	24.1599	11.8235	26.9942	11.8239	22.4824	11.8248	16.6955	11.8227	15.7881		11.8206	13.7715	11.8233	13.2623	11.8235	15.1458	11.8239	10.757	11.8256	9.19485
	11.8292	23.7284	11.8302	26.3534	11.8306	21.9231	11.8315	16.4127	11.8294	15.5602		11.8273	13.6929	11.83	13.1459	11.8302	14.9083	11.8306	10.6916	11.8323	9.20677
	11.8358	23.3192	11.8369	25.7602	11.8373	21.3957	11.8381	16.1486	11.836	15.3461		11.8339	13.6199	11.8367	13.0434	11.8369	14.6875	11.8373	10.6306	11.839	9.21631
	11.8425	22.9211	11.8435	25.2037	11.8439	20.896	11.8448	15.8949	11.8427	15.1505		11.8406	13.5517	11.8433	12.9457	11.8435	14.4739	11.8439	10.5724	11.8456	9.23061
	11.8492	22.5372	11.8502	24.6739	11.8506	20.4306	11.8514	15.6574	11.8494	14.966		11.8473	13.4816	11.85	12.857	11.8502	14.2736	11.8506	10.5181	11.8523	9.24921
	11.8558	22.1686	11.8569	24.1718	11.8573	19.9962	11.8581	15.4386	11.856	14.7843		11.8539	13.4125	11.8567	12.774	11.8569	14.0882	11.8573	10.4637	11.859	9.26495
	11.8625	21.8077	11.8635	23.7017	11.864	19.5861	11.8648	15.2316	11.8627	14.6022		11.8606	13.3476	11.8633	12.6867	11.8635	13.9112	11.864	10.4141	11.8656	9.27114
	11.8692	21.4558	11.8702	23.2496	11.8706	19.2032	11.8714	15.0328	11.8694	14.4286		11.8673	13.2828	11.87	12.5942	11.8702	13.741	11.8706	10.3698	11.8723	9.27019
	11.8758	21.1158	11.8769	22.8167	11.8773	18.847	11.8781	14.8463	11.876	14.2651		11.874	13.2194	11.8767	12.5031	11.8769	13.597	11.8773	10.3273	11.8789	9.26495
	11.8825	20.7915	11.8835	22.4123	11.884	18.5151	11.8848	14.6737	11.8827	14.101		11.8806	13.1559	11.8833	12.4202	11.8835	13.483	11.884	10.2882	11.8856	9.2535
	11.8892	20.4825	11.8902	22.038	11.8906	18.1971	11.8915	14.5059	11.8894	13.9427		11.8873	13.103	11.89	12.3396	11.8902	13.3886	11.8906	10.2615	11.8923	9.23634
	11.8958	20.1845	11.8969	21.6832	11.8973	17.8962	11.8981	14.338	11.896	13.8035		11.894	13.061	11.8967	12.2604	11.8969	13.3052	11.8973	10.251	11.8989	9.22346
	11.9025	19.8984	11.9035	21.3337	11.904	17.6148	11.9048	14.1749	11.9027	13.6867		11.9006	13.0215	11.9033	12.1875	11.9035	13.2408	11.904	10.2563	11.9056	9.21965
	11.9092	19.6271	11.9102	20.9994	11.9106	17.3459	11.9115	14.0252	11.9094	13.5808		11.9073	12.9814	11.91	12.1183	11.9102	13.1941	11.9106	10.2811	11.9123	9.21822
	11.9158	19.371	11.9169	20.6833	11.9173	17.0841	11.9181	13.8903	11.916	13.4783		11.9139	12.9457	11.9167	12.0502	11.9169	13.154	11.9173	10.3402	11.919	9.21535
	11.9225	19.1317	11.9235	20.3776	11.9239	16.8371	11.9248	13.7582	11.9227	13.3853		11.9206	12.918	11.9233	11.9834	11.9235	13.1192	11.9239	10.438	11.9256	9.21106
	11.9292	18.9061	11.9302	20.0777	11.9306	16.6082	11.9314	13.6261	11.9294	13.2995		11.9273	12.8875	11.93	11.9276	11.9302	13.1006	11.9306	10.5591	11.9323	9.21011
	11.9358	18.6892	11.9369	19.793	11.9373	16.3951	11.9381	13.504	11.936	13.2065		11.9339	12.8412	11.9367	11.8847	11.9369	13.1097	11.9373	10.6902	11.939	9.2001
	11.9425	18.4727	11.9435	19.5346	11.9439	16.1891	11.9448	13.3958	11.9427	13.1059		11.9406	12.7873	11.9433	11.8437	11.9435	13.1397	11.9439	10.8333	11.9456	9.1815
	11.9492	18.2576	11.9502	19.2919	11.9506	15.9936	11.9514	13.2899	11.9494	13.0105		11.9473	12.7435	11.95	11.8032	11.9502	13.186	11.9506	10.9954	11.9523	9.1691
	11.9558	18.0478	11.9569	19.0554	11.9573	15.8086	11.9581	13.1822	11.956	12.9247		11.954	12.7101	11.9567	11.7688	11.9569	13.2513	11.9573	11.1685	11.9589	9.16958
	11.9625	17.8394	11.9635	18.8274	11.964	15.6245	11.9648	13.083	11.9627	12.8455		11.9606	12.6781	11.9633	11.7521	11.9635	13.3348	11.964	11.344	11.9656	9.17339
	11.9692	17.6306	11.9702	18.611	11.9706	15.4471	11.9715	13	11.9694	12.7625		11.9673	12.6476	11.97	11.745	11.9702	13.4249	11.9706	11.5299	11.9723	9.17244
	11.9758	17.426	11.9769	18.3983	11.9773	15.2893	11.9781	12.9247	11.976	12.6863		11.974	12.6319	11.9767	11.734	11.9769	13.5117	11.9773	11.7359	11.9789	9.17339
	11.9825	17.2377	11.9835	18.1866	11.984	15.151	11.9848	12.8508	11.9827	12.6176		11.9806	12.6324	11.9833	11.723	11.9835	13.6018	11.984	11.9562	11.9856	9.18198
	11.9892	17.0608	11.9902	17.9834	11.9906	15.0175	11.9915	12.7835	11.9894	12.5513		11.9873	12.6367	11.99	11.7202	11.9902	13.7033	11.9906	12.1803	11.9923	9.18913
	11.9958	16.891	11.9969	17.7941	11.9973	14.884	11.9981	12.7206	11.996	12.486		11.9939	12.6357	11.9967	11.7211	11.9969	13.8149	11.9973	12.4173	11.999	9.19104
	12.0025	16.7284	12.0035	17.6134	12.0039	14.7638	12.0048	12.6538	12.0027	12.4288		12.0006	12.6357	12.0033	11.7168	12.0035	13.9413	12.0039	12.6796	12.0056	9.19437
	12.0092	16.5758	12.0102	17.4384	12.0106	14.6551	12.0114	12.5794	12.0094	12.3873		12.0073	12.6433	12.01	11.7097	12.0102	14.1034	12.0106	12.9766	12.0123	9.20916
	12.0158	16.427	12.0169	17.2791	12.0173	14.5421	12.0181	12.506	12.016	12.3491		12.0139	12.6524	12.0167	11.7168	12.0169	14.3199	12.0173	13.3305	12.019	9.23443
	12.0225	16.2759	12.0235	17.1404	12.0239	14.4196	12.0248	12.4354	12.0227	12.3048		12.0206	12.6529	12.0233	11.7426	12.0235	14.6012	12.0239	13.7701	12.0256	9.26495
	12.0292	16.1271	12.0302	17.0121	12.0306	14.3003	12.0314	12.3682	12.0294	12.2576		12.0273	12.6505	12.03	11.7822	12.0302	14.9574	12.0306	14.3266	12.0323	9.29594
	12.0358	15.9855	12.0369	16.8862	12.0373	14.1931	12.0381	12.3038	12.036	12.2104		12.034	12.6543	12.0367	11.8403	12.0369	15.4085	12.0373	15.0104	12.0389	9.33266
	12.0425	15.8496	12.0435	16.7661	12.044	14.0877	12.0448	12.2476	12.0427	12.1512		12.0406	12.6591	12.0433	11.9171	12.0435	15.9683	12.044	15.8367	12.0456	9.37462
	12.0492	15.7156	12.0502	16.6545	12.0506	13.9823	12.0515	12.197	12.0494	12.0802		12.0473	12.6553	12.05	12.0111	12.0502	16.6411	12.0506	16.8171	12.0523	9.41992
	12.0558	15.5826	12.0569	16.5377	12.0573	13.8836	12.0581	12.1489	12.056	12.0101		12.054	12.6481	12.0567	12.1174	12.0569	17.4274	12.0573	17.9453	12.0589	9.47189
	12.0625	15.4543	12.0635	16.4075	12.064	13.7968	12.0648	12.1012	12.0627	11.9572		12.0606	12.651	12.0633	12.2433	12.0635	18.3239	12.064	19.2022	12.0656	9.52721
	12.0692	15.3337	12.0702	16.2749	12.0706	13.7172	12.0715	12.0506	12.0694	11.9157		12.0673	12.6595	12.07	12.393	12.0702	19.3138	12.0706	20.5641	12.0723	9.58824
	12.0758	15.2154	12.0769	16.1533	12.0773	13.6428	12.0781	11.9972	12.076	11.8818		12.0739	12.6653	12.0767	12.5527	12.0769	20.371	12.0773	22.007	12.079	9.64975
	12.0825	15.1005	12.0835	16.0398	12.0839	13.5789	12.0848	11.9414	12.0827	11.858		12.0806	12.6677	12.0833	12.7115	12.0835	21.4677	12.0839	23.489	12.0856	9.71556
	12.0892	14.9932	12.0902	15.9268	12.0906	13.5174	12.0915	11.8918	12.0894	11.8446		12.0873	12.671	12.09	12.8665	12.0902	22.563	12.0906	24.9553	12.0923	9.78565
	12.0958	14.8993	12.0969	15.8234	12.0973	13.4468	12.0981	11.8518	12.096	11.8308		12.0939	12.6691	12.0967	13.0196	12.0969	23.6111	12.0973	26.3481	12.099	9.84859
	12.1025	14.8096	12.1035	15.7318	12.1039	13.3696	12.1048	11.8165	12.1027	11.8093		12.1006	12.6529	12.1033	13.1631	12.1035	24.5643	12.1039	27.616	12.1056	9.902
	12.1092	14.7181	12.1102	15.6436	12.1106	13.2976	12.1114	11.786	12.1094	11.786		12.1073	12.6257	12.11	13.2856	12.1102	25.3906	12.1106	28.7094	12.1123	9.94635
	12.1158	14.6327	12.1169	15.5497	12.1173	13.2356	12.1181	11.7617	12.116	11.7636		12.114	12.5961	12.1167	13.3867	12.1169	26.0687	12.1173	29.5892	12.1189	9.98592
	12.1225	14.5535	12.1235	15.4576	12.124	13.1726	12.1248	11.7459	12.1227	11.7359		12.1206	12.5647	12.1233	13.4697	12.1235	26.5784	12.124	30.2286	12.1256	10.016
	12.1292	14.4749	12.1302	15.3747	12.1306	13.1092	12.1314	11.7254	12.1294	11.7064		12.1273	12.5332	12.13	13.5322	12.1302	26.906	12.1306	30.6315	12.1323	10.0327
	12.1358	14.3957	12.1369	15.2912	12.1373	13.0563	12.1381	11.6987	12.136	11.6868		12.134	12.5046	12.1367	13.5608	12.1369	27.0505	12.1373	30.8037	12.1389	10.0393
	12.1425	14.3318	12.1435	15.2063	12.144	13.0191	12.1448	11.6715	12.1427	11.6744		12.1406	12.4755	12.1433	13.5522	12.1435	27.029	12.144	30.756	12.1456	10.0389
	12.1492	14.2827	12.1502	15.1277	12.1506	12.9809	12.1515	11.652	12.1494	11.6587		12.1473	12.4435	12.15	13.5131	12.1502	26.8621	12.1506	30.5099	12.1523	10.0369
	12.1558	14.235	12.1569	15.0599	12.1573	12.9333	12.1581	11.6382	12.156	11.631		12.154	12.4021	12.1567	13.4525	12.1569	26.5641	12.1573	30.1013	12.159	10.0336
	12.1625	14.183	12.1635	14.9951	12.1639	12.8837	12.1648	11.622	12.1627	11.6057		12.1606	12.3606	12.1633	13.3739	12.1635	26.155	12.1639	29.5706	12.1656	10.0274
	12.1692	14.1363	12.1702	14.9317	12.1706	12.8407	12.1715	11.6067	12.1694	11.5867		12.1673	12.3239	12.17	13.2794	12.1702	25.6696	12.1706	28.9388	12.1723	10.0169
	12.1758	14.0958	12.1769	14.8816	12.1773	12.7978	12.1781	11.591	12.176	11.5662		12.1739	12.2943	12.1767	13.1793	12.1769	25.136	12.1773	28.2288	12.179	9.99737
	12.1825	14.0533	12.1835	14.8416	12.1839	12.7463	12.1848	11.5685	12.1827	11.5457		12.1806	12.2743	12.1833	13.0739	12.1835	24.569	12.1839	27.4711	12.1856	9.97353
	12.1892	14.01	12.1902	14.7982	12.1906	12.702	12.1914	11.5404	12.1894	11.5314		12.1873	12.2609	12.19	12.96	12.1902	23.9863	12.1906	26.6924	12.1923	9.95159
	12.1958	13.9713	12.1969	14.7452	12.1973	12.6734	12.1981	11.5113	12.196	11.5256		12.1939	12.2538	12.1967	12.8393	12.1969	23.4046	12.1973	25.9051	12.1989	9.93204
	12.2025	13.9346	12.2035	14.6942	12.204	12.6567	12.2048	11.4918	12.2027	11.517		12.2006	12.2447	12.2033	12.7134	12.2035	22.8362	12.204	25.115	12.2056	9.91058
	12.2092	13.8955	12.2102	14.6499	12.2106	12.6395	12.2114	11.476	12.2094	11.5018		12.2073	12.2328	12.21	12.579	12.2102	22.2783	12.2106	24.3316	12.2123	9.89008
	12.2158	13.8597	12.2169	14.605	12.2173	12.6228	12.2181	11.4622	12.216	11.4899		12.214	12.2118	12.2167	12.4369	12.2169	21.7371	12.2173	23.5772	12.2189	9.87959
	12.2225	13.8321	12.2235	14.5555	12.224	12.6143	12.2248	11.4541	12.2227	11.4813		12.2206	12.1889	12.2233	12.2972	12.2235	21.2274	12.224	22.8562	12.2256	9.87625
	12.2292	13.8035	12.2302	14.5092	12.2306	12.6066	12.2315	11.4536	12.2294	11.4675		12.2273	12.1641	12.23	12.1684	12.2302	20.7453	12.2306	22.1643	12.2323	9.86147
	12.2358	13.7691	12.2369	14.4725	12.2373	12.5914	12.2381	11.4565	12.236	11.445		12.234	12.1427	12.2367	12.0478	12.2369	20.2804	12.2373	21.4963	12.239	9.82952
	12.2425	13.7339	12.2435	14.4382	12.2439	12.5675	12.2448	11.4532	12.2427	11.4226		12.2406	12.1269	12.2433	11.9338	12.2435	19.8274	12.2439	20.8583	12.2456	9.79757
	12.2492	13.7014	12.2502	14.4033	12.2506	12.5432	12.2515	11.4455	12.2494	11.4102		12.2473	12.1098	12.25	11.8294	12.2502	19.3954	12.2506	20.2565	12.2523	9.77755
	12.2558	13.6657	12.2569	14.37	12.2573	12.517	12.2581	11.4384	12.256	11.3974		12.2539	12.0893	12.2567	11.7335	12.2569	18.99	12.2573	19.6848	12.259	9.76229
	12.2625	13.6261	12.2635	14.3442	12.2639	12.4865	12.2648	11.4346	12.2627	11.3764		12.2606	12.0592	12.2633	11.6429	12.2635	18.6024	12.2639	19.1398	12.2656	9.74369
	12.2692	13.5913	12.2702	14.3251	12.2706	12.454	12.2714	11.4312	12.2694	11.3549		12.2673	12.0316	12.27	11.5576	12.2702	18.2252	12.2706	18.6267	12.2723	9.73082
	12.2758	13.5617	12.2769	14.3089	12.2773	12.4245	12.2781	11.426	12.276	11.3416		12.2739	12.0082	12.2767	11.4813	12.2769	17.8614	12.2773	18.147	12.279	9.73034
	12.2825	13.5326	12.2835	14.2984	12.284	12.3987	12.2848	11.415	12.2827	11.3335		12.2806	11.9791	12.2833	11.4136	12.2835	17.5157	12.284	17.6954	12.2856	9.72414
	12.2892	13.4935	12.2902	14.2817	12.2906	12.3773	12.2914	11.3993	12.2894	11.3196		12.2873	11.9462	12.29	11.3502	12.2902	17.1857	12.2906	17.2639	12.2923	9.69982
	12.2958	13.453	12.2969	14.2517	12.2973	12.3615	12.2981	11.384	12.296	11.3006		12.294	11.92	12.2967	11.2891	12.2969	16.8676	12.2973	16.8462	12.2989	9.66549
	12.3025	13.4115	12.3035	14.2097	12.304	12.352	12.3048	11.3683	12.3027	11.281		12.3006	11.9104	12.3033	11.2319	12.3035	16.5601	12.304	16.438	12.3056	9.63497
	12.3092	13.3691	12.3102	14.1649	12.3106	12.3405	12.3115	11.3492	12.3094	11.2591		12.3073	11.9114	12.31	11.179	12.3102	16.2678	12.3106	16.0413	12.3123	9.60827
	12.3158	13.3262	12.3169	14.1234	12.3173	12.3234	12.3181	11.3244	12.316	11.2362		12.314	11.9095	12.3167	11.1256	12.3169	15.9955	12.3173	15.6641	12.3189	9.57775
	12.3225	13.2847	12.3235	14.0719	12.3239	12.3038	12.3248	11.3087	12.3227	11.2176		12.3206	11.9071	12.3233	11.0707	12.3235	15.7351	12.3239	15.3117	12.3256	9.55057
	12.3292	13.2556	12.3302	14.019	12.3306	12.2795	12.3315	11.3053	12.3294	11.2076		12.3273	11.9052	12.33	11.0216	12.3302	15.4858	12.3306	14.976	12.3323	9.53197
	12.3358	13.237	12.3369	13.9771	12.3373	12.2504	12.3381	11.3044	12.336	11.2014		12.3339	11.8961	12.3367	10.9768	12.3369	15.2416	12.3373	14.6565	12.339	9.52291
	12.3425	13.2194	12.3435	13.9489	12.3439	12.2228	12.3448	11.2958	12.3427	11.1938		12.3406	11.8771	12.3433	10.9324	12.3435	14.9984	12.3439	14.3638	12.3456	9.51481
	12.3492	13.1969	12.3502	13.9165	12.3506	12.2042	12.3514	11.2782	12.3494	11.1895		12.3473	11.8523	12.35	10.8848	12.3502	14.7591	12.3506	14.1001	12.3523	9.50527
	12.3558	13.1702	12.3569	13.8731	12.3573	12.1965	12.3581	11.2576	12.356	11.1837		12.3539	11.8294	12.3567	10.8404	12.3569	14.5326	12.3573	13.8531	12.359	9.49812
	12.3625	13.1474	12.3635	13.8321	12.364	12.1903	12.3648	11.2305	12.3627	11.1675		12.3606	11.8074	12.3633	10.7999	12.3635	14.3275	12.364	13.6089	12.3656	9.49001
	12.3692	13.1221	12.3702	13.8006	12.3706	12.1908	12.3714	11.199	12.3694	11.137		12.3673	11.7826	12.37	10.7608	12.3702	14.132	12.3706	13.3796	12.3723	9.48286
	12.3758	13.0892	12.3769	13.7691	12.3773	12.2027	12.3781	11.1728	12.376	11.1074		12.374	11.7583	12.3767	10.7245	12.3769	13.9427	12.3773	13.1707	12.3789	9.47857
	12.3825	13.0558	12.3835	13.7258	12.384	12.2142	12.3848	11.1556	12.3827	11.0917		12.3806	11.7369	12.3833	10.6907	12.3835	13.7682	12.384	12.9757	12.3856	9.48095
	12.3892	13.0258	12.3902	13.6833	12.3906	12.2118	12.3915	11.147	12.3894	11.0826		12.3873	11.7116	12.39	10.6606	12.3902	13.6075	12.3906	12.7892	12.3923	9.48906
	12.3958	12.9976	12.3969	13.6456	12.3973	12.1922	12.3981	11.1361	12.396	11.0736		12.394	11.6854	12.3967	10.6311	12.3969	13.454	12.3973	12.619	12.3989	9.4986
	12.4025	12.9666	12.4035	13.6108	12.404	12.1665	12.4048	11.1222	12.4027	11.0688		12.4006	11.6696	12.4033	10.6058	12.4035	13.3023	12.404	12.4698	12.4056	9.5129
	12.4092	12.9399	12.4102	13.5732	12.4106	12.1379	12.4115	11.1103	12.4094	11.0693		12.4073	11.6768	12.41	10.5882	12.4102	13.1555	12.4106	12.3239	12.4123	9.53007
	12.4158	12.9251	12.4169	13.5417	12.4173	12.1017	12.4181	11.0965	12.416	11.0645		12.4139	11.6992	12.4167	10.5801	12.4169	13.0177	12.4173	12.1789	12.419	9.53627
	12.4225	12.9094	12.4235	13.5221	12.4239	12.0625	12.4248	11.076	12.4227	11.0464		12.4206	11.7145	12.4233	10.5753	12.4235	12.8922	12.4239	12.0387	12.4256	9.52959
	12.4292	12.8841	12.4302	13.5074	12.4306	12.0316	12.4314	11.0536	12.4294	11.0226		12.4273	11.7164	12.43	10.572	12.4302	12.7773	12.4306	11.909	12.4323	9.51672
	12.4358	12.8565	12.4369	13.4926	12.4373	12.0168	12.4381	11.0426	12.436	11.0002		12.4339	11.7083	12.4367	10.5667	12.4369	12.6739	12.4373	11.7841	12.439	9.50432
	12.4425	12.8403	12.4435	13.4764	12.4439	12.0096	12.4448	11.0383	12.4427	10.9763		12.4406	11.6997	12.4433	10.5577	12.4435	12.5732	12.4439	11.6606	12.4456	9.48811
	12.4492	12.825	12.4502	13.4592	12.4506	11.9996	12.4514	11.0221	12.4494	10.9496		12.4473	11.6868	12.45	10.5405	12.4502	12.475	12.4506	11.5509	12.4523	9.46712
	12.4558	12.8002	12.4569	13.433	12.4573	11.9886	12.4581	10.9949	12.456	10.9243		12.454	11.6763	12.4567	10.5147	12.4569	12.3806	12.4573	11.4551	12.4589	9.45044
	12.4625	12.7711	12.4635	13.3958	12.464	11.9796	12.4648	10.972	12.4627	10.9081		12.4606	11.6792	12.4633	10.4904	12.4635	12.2929	12.464	11.3668	12.4656	9.43947
	12.4692	12.7482	12.4702	13.3553	12.4706	11.9672	12.4715	10.9553	12.4694	10.8957		12.4673	11.694	12.47	10.4709	12.4702	12.2132	12.4706	11.2786	12.4723	9.43184
	12.4758	12.7258	12.4769	13.3214	12.4773	11.9433	12.4781	10.9301	12.476	10.8824		12.474	11.7149	12.4767	10.4575	12.4769	12.136	12.4773	11.1942	12.4789	9.42516
	12.4825	12.6948	12.4835	13.2942	12.484	11.9138	12.4848	10.8986	12.4827	10.8714		12.4806	11.7316	12.4833	10.4446	12.4835	12.0602	12.484	11.1189	12.4856	9.42469
	12.4892	12.6629	12.4902	13.267	12.4906	11.8861	12.4915	10.8781	12.4894	10.8695		12.4873	11.7435	12.49	10.4318	12.4902	11.9896	12.4906	11.0483	12.4923	9.43041
	12.4958	12.6371	12.4969	13.2403	12.4973	11.8589	12.4981	10.87	12.496	10.8695		12.4939	11.7474	12.4967	10.4208	12.4969	11.93	12.4973	10.9806	12.499	9.43756
	12.5025	12.6176	12.5035	13.2155	12.5039	11.8322	12.5048	10.8576	12.5027	10.8666		12.5006	11.7421	12.5033	10.4036	12.5035	11.8728	12.5039	10.9177	12.5056	9.44376
	12.5092	12.5976	12.5102	13.1907	12.5106	11.8127	12.5114	10.839	12.5094	10.8604		12.5073	11.7388	12.51	10.3831	12.5102	11.8127	12.5106	10.8624	12.5123	9.44996
	12.5158	12.5804	12.5169	13.1607	12.5173	11.8074	12.5181	10.8266	12.516	10.8504		12.5139	11.7412	12.5167	10.3636	12.5169	11.7517	12.5173	10.8089	12.519	9.4533
	12.5225	12.5651	12.5235	13.1288	12.5239	11.8051	12.5248	10.8194	12.5227	10.829		12.5206	11.744	12.5233	10.3493	12.5235	11.7011	12.5239	10.7546	12.5256	9.44853
	12.5292	12.5384	12.5302	13.0968	12.5306	11.7984	12.5314	10.8085	12.5294	10.7965		12.5273	11.7359	12.53	10.3354	12.5302	11.6634	12.5306	10.7083	12.5323	9.4347
	12.5358	12.4989	12.5369	13.0591	12.5373	11.7917	12.5381	10.7908	12.536	10.7656		12.534	11.724	12.5367	10.3173	12.5369	11.6305	12.5373	10.6692	12.5389	9.42039
	12.5425	12.4559	12.5435	13.0167	12.544	11.7888	12.5448	10.7751	12.5427	10.735		12.5406	11.7192	12.5433	10.3016	12.5435	11.6034	12.544	10.6277	12.5456	9.41086
	12.5492	12.4197	12.5502	12.97	12.5506	11.7817	12.5515	10.7617	12.5494	10.7012		12.5473	11.7154	12.55	10.2892	12.5502	11.5809	12.5506	10.581	12.5523	9.40561
	12.5558	12.3901	12.5569	12.9242	12.5573	11.7598	12.5581	10.7417	12.556	10.6716		12.554	11.7044	12.5567	10.2754	12.5569	11.5566	12.5573	10.541	12.5589	9.40323
	12.5625	12.3644	12.5635	12.8713	12.564	11.735	12.5648	10.7155	12.5627	10.6597		12.5606	11.6959	12.5633	10.2525	12.5635	11.5256	12.564	10.5066	12.5656	9.40609
	12.5692	12.3463	12.5702	12.8117	12.5706	11.7159	12.5715	10.6926	12.5694	10.6606		12.5673	11.704	12.57	10.2315	12.5702	11.4861	12.5706	10.4642	12.5723	9.41944
	12.5758	12.3329	12.5769	12.7592	12.5773	11.6968	12.5781	10.6764	12.576	10.6525		12.5739	11.7216	12.5767	10.2258	12.5769	11.4455	12.5773	10.4136	12.579	9.43804
	12.5825	12.3091	12.5835	12.713	12.5839	11.6696	12.5848	10.6606	12.5827	10.6292		12.5806	11.7373	12.5833	10.2329	12.5835	11.405	12.5839	10.3755	12.5856	9.45568
	12.5892	12.27	12.5902	12.6681	12.5906	11.6401	12.5915	10.6401	12.5894	10.6049		12.5873	11.755	12.59	10.2406	12.5902	11.3678	12.5906	10.354	12.5923	9.46808
	12.5958	12.2237	12.5969	12.6181	12.5973	11.6191	12.5981	10.6235	12.596	10.5834		12.5939	11.7822	12.5967	10.2382	12.5969	11.3358	12.5973	10.3364	12.599	9.47857
	12.6025	12.1775	12.6035	12.5751	12.6039	11.6005	12.6048	10.6096	12.6027	10.5548		12.6006	11.8093	12.6033	10.2348	12.6035	11.3082	12.6039	10.3159	12.6056	9.48191
	12.6092	12.1284	12.6102	12.5456	12.6106	11.5795	12.6114	10.5882	12.6094	10.5152		12.6073	11.8265	12.61	10.2329	12.6102	11.2791	12.6106	10.303	12.6123	9.46951
	12.6158	12.074	12.6169	12.5213	12.6173	11.5604	12.6181	10.5572	12.616	10.4837		12.614	11.8442	12.6167	10.2286	12.6169	11.2491	12.6173	10.2997	12.6189	9.44996
	12.6225	12.0296	12.6235	12.4998	12.624	11.5438	12.6248	10.5252	12.6227	10.468		12.6206	11.8732	12.6233	10.2162	12.6235	11.219	12.624	10.2911	12.6256	9.43279
	12.6292	12.002	12.6302	12.4817	12.6306	11.5199	12.6314	10.5019	12.6294	10.4585		12.6273	11.9057	12.63	10.2	12.6302	11.189	12.6306	10.2749	12.6323	9.42516
	12.6358	11.9777	12.6369	12.4669	12.6373	11.4851	12.6381	10.4756	12.636	10.4437		12.634	11.9338	12.6367	10.1919	12.6369	11.1604	12.6373	10.2611	12.6389	9.42564
	12.6425	11.9462	12.6435	12.444	12.644	11.4508	12.6448	10.4461	12.6427	10.4318		12.6406	11.9605	12.6433	10.1876	12.6435	11.1432	12.644	10.2572	12.6456	9.44138
	12.6492	11.9119	12.6502	12.4044	12.6506	11.4236	12.6515	10.4256	12.6494	10.428		12.6473	11.9915	12.65	10.1852	12.6502	11.1437	12.6506	10.2582	12.6523	9.47428
	12.6558	11.8871	12.6569	12.3606	12.6573	11.3964	12.6581	10.4146	12.656	10.4184		12.654	12.0206	12.6567	10.1881	12.6569	11.1513	12.6573	10.2553	12.659	9.5129
	12.6625	11.868	12.6635	12.3215	12.6639	11.3678	12.6648	10.4055	12.6627	10.3974		12.6606	12.0459	12.6633	10.2015	12.6635	11.1613	12.6639	10.2611	12.6656	9.55391
	12.6692	11.847	12.6702	12.2852	12.6706	11.3482	12.6715	10.3941	12.6694	10.3726		12.6673	12.0769	12.67	10.222	12.6702	11.1775	12.6706	10.2773	12.6723	9.60159
	12.6758	11.8256	12.6769	12.248	12.6773	11.3382	12.6781	10.3898	12.676	10.3564		12.6739	12.1212	12.6767	10.2482	12.6769	11.2081	12.6773	10.2944	12.679	9.65452
	12.6825	11.8074	12.6835	12.2147	12.6839	11.3249	12.6848	10.3922	12.6827	10.3393		12.6806	12.1679	12.6833	10.2816	12.6835	11.2419	12.6839	10.3102	12.6856	9.69934
	12.6892	11.785	12.6902	12.1875	12.6906	11.3015	12.6914	10.3879	12.6894	10.3207		12.6873	12.2075	12.69	10.3178	12.6902	11.2686	12.6906	10.3326	12.6923	9.73606
	12.6958	11.7531	12.6969	12.1555	12.6973	11.2753	12.6981	10.3774	12.696	10.3054		12.6939	12.248	12.6967	10.3374	12.6969	11.2991	12.6973	10.3698	12.6989	9.77755
	12.7025	11.7168	12.7035	12.1098	12.704	11.2505	12.7048	10.3664	12.7027	10.2973		12.7006	12.2924	12.7033	10.3445	12.7035	11.3411	12.704	10.4079	12.7056	9.82714
	12.7092	11.6777	12.7102	12.0568	12.7106	11.2214	12.7114	10.3588	12.7094	10.2887		12.7073	12.3339	12.71	10.3602	12.7102	11.3893	12.7106	10.4432	12.7123	9.87291
	12.7158	11.6382	12.7169	12.0039	12.7173	11.1899	12.7181	10.3474	12.716	10.2749		12.714	12.3677	12.7167	10.3898	12.7169	11.4317	12.7173	10.479	12.7189	9.91249
	12.7225	11.6019	12.7235	11.9557	12.724	11.1609	12.7248	10.3316	12.7227	10.2677		12.7206	12.4078	12.7233	10.4289	12.7235	11.4789	12.724	10.5219	12.7256	9.96017
	12.7292	11.5767	12.7302	11.9143	12.7306	11.137	12.7315	10.323	12.7294	10.2639		12.7273	12.4593	12.73	10.4713	12.7302	11.5438	12.7306	10.5677	12.7323	10.0207
	12.7358	11.5571	12.7369	11.8895	12.7373	11.1175	12.7381	10.3188	12.736	10.263		12.734	12.5098	12.7367	10.5286	12.7369	11.6153	12.7373	10.6125	12.739	10.0775
	12.7425	11.5314	12.7435	11.879	12.7439	11.1027	12.7448	10.3116	12.7427	10.263		12.7406	12.5461	12.7433	10.5929	12.7435	11.6773	12.7439	10.6568	12.7456	10.1199
	12.7492	11.5004	12.7502	11.8742	12.7506	11.0917	12.7515	10.3035	12.7494	10.2682		12.7473	12.5751	12.75	10.6516	12.7502	11.7245	12.7506	10.6997	12.7523	10.159
	12.7558	11.4746	12.7569	11.8666	12.7573	11.0798	12.7581	10.3068	12.756	10.2782		12.7539	12.6028	12.7567	10.7031	12.7569	11.766	12.7573	10.7374	12.759	10.1991
	12.7625	11.4536	12.7635	11.8542	12.7639	11.0626	12.7648	10.3178	12.7627	10.2763		12.7606	12.6271	12.7633	10.7522	12.7635	11.7984	12.7639	10.7703	12.7656	10.2282
	12.7692	11.4303	12.7702	11.838	12.7706	11.0412	12.7714	10.324	12.7694	10.2654		12.7673	12.6433	12.77	10.8013	12.7702	11.8141	12.7706	10.7965	12.7723	10.2425
	12.7758	11.4079	12.7769	11.816	12.7773	11.014	12.7781	10.3226	12.776	10.2558		12.7739	12.6553	12.7767	10.8447	12.7769	11.816	12.7773	10.8166	12.779	10.2539
	12.7825	11.3969	12.7835	11.7879	12.784	10.9839	12.7848	10.3221	12.7827	10.2515		12.7806	12.6681	12.7833	10.8886	12.7835	11.8146	12.784	10.8247	12.7856	10.2668
	12.7892	11.3969	12.7902	11.7621	12.7906	10.9491	12.7914	10.3202	12.7894	10.2444		12.7873	12.6691	12.79	10.9315	12.7902	11.8122	12.7906	10.818	12.7923	10.273
	12.7958	11.3897	12.7969	11.7459	12.7973	10.9119	12.7981	10.3092	12.796	10.2358		12.794	12.6557	12.7967	10.9663	12.7969	11.7993	12.7973	10.8037	12.7989	10.2696
	12.8025	11.373	12.8035	11.7292	12.804	10.88	12.8048	10.2959	12.8027	10.2425		12.8006	12.629	12.8033	10.982	12.8035	11.7736	12.804	10.7851	12.8056	10.2673
	12.8092	11.3583	12.8102	11.7078	12.8106	10.8571	12.8115	10.2944	12.8094	10.262		12.8073	12.6019	12.81	10.9892	12.8102	11.7445	12.8106	10.7617	12.8123	10.2649
	12.8158	11.3521	12.8169	11.6854	12.8173	10.8428	12.8181	10.3045	12.816	10.2792		12.814	12.5756	12.8167	11.0002	12.8169	11.7159	12.8173	10.7293	12.8189	10.2525
	12.8225	11.343	12.8235	11.672	12.8239	10.829	12.8248	10.3135	12.8227	10.2878		12.8206	12.5494	12.8233	11.0044	12.8235	11.6835	12.8239	10.6959	12.8256	10.2267
	12.8292	11.3263	12.8302	11.6625	12.8306	10.8213	12.8315	10.3207	12.8294	10.2992		12.8273	12.5275	12.83	10.9987	12.8302	11.6448	12.8306	10.664	12.8323	10.1981
	12.8358	11.3139	12.8369	11.652	12.8373	10.8213	12.8381	10.3364	12.836	10.3168		12.8339	12.5122	12.8367	10.983	12.8369	11.6076	12.8373	10.6282	12.839	10.1771
	12.8425	11.3115	12.8435	11.6458	12.8439	10.8223	12.8448	10.3545	12.8427	10.3254		12.8406	12.4993	12.8433	10.9744	12.8435	11.5724	12.8439	10.5872	12.8456	10.1652
	12.8492	11.3091	12.8502	11.6434	12.8506	10.8194	12.8514	10.3664	12.8494	10.3226		12.8473	12.4726	12.85	10.9649	12.8502	11.529	12.8506	10.5443	12.8523	10.1538
	12.8558	11.2963	12.8569	11.6372	12.8573	10.8089	12.8581	10.3736	12.856	10.3221		12.8539	12.4335	12.8567	10.942	12.8569	11.4794	12.8573	10.5009	12.859	10.1414
	12.8625	11.282	12.8635	11.6215	12.864	10.7965	12.8648	10.386	12.8627	10.3269		12.8606	12.3863	12.8633	10.9158	12.8635	11.4326	12.864	10.4508	12.8656	10.1285
	12.8692	11.27	12.8702	11.6057	12.8706	10.7803	12.8714	10.4017	12.8694	10.3278		12.8673	12.3353	12.87	10.8886	12.8702	11.3902	12.8706	10.3974	12.8723	10.1113
	12.8758	11.2548	12.8769	11.5962	12.8773	10.7608	12.8781	10.4103	12.876	10.3178		12.874	12.2786	12.8767	10.8614	12.8769	11.3444	12.8773	10.3488	12.8789	10.0889
	12.8825	11.2314	12.8835	11.5924	12.884	10.7455	12.8848	10.4175	12.8827	10.3102		12.8806	12.2256	12.8833	10.8228	12.8835	11.2963	12.884	10.3068	12.8856	10.0598
	12.8892	11.21	12.8902	11.5881	12.8906	10.7331	12.8915	10.4237	12.8894	10.3154		12.8873	12.1903	12.89	10.7756	12.8902	11.2629	12.8906	10.2654	12.8923	10.0327
	12.8958	11.199	12.8969	11.5848	12.8973	10.7212	12.8981	10.4299	12.896	10.3245		12.894	12.1655	12.8967	10.7303	12.8969	11.2386	12.8973	10.2258	12.8989	10.0036
	12.9025	11.1923	12.9035	11.5814	12.904	10.7079	12.9048	10.4308	12.9027	10.3321		12.9006	12.1422	12.9033	10.6816	12.9035	11.2109	12.904	10.2034	12.9056	9.97448
	12.9092	11.1833	12.9102	11.5724	12.9106	10.6978	12.9115	10.4318	12.9094	10.344		12.9073	12.1198	12.91	10.6325	12.9102	11.1771	12.9106	10.1991	12.9123	9.94873
	12.9158	11.1723	12.9169	11.5538	12.9173	10.6945	12.9181	10.4337	12.916	10.3607		12.9139	12.1031	12.9167	10.5896	12.9169	11.1475	12.9173	10.1957	12.919	9.92632
	12.9225	11.1656	12.9235	11.5285	12.9239	10.6907	12.9248	10.4327	12.9227	10.376		12.9206	12.0869	12.9233	10.5605	12.9235	11.1279	12.9239	10.1805	12.9256	9.90725
	12.9292	11.1623	12.9302	11.5042	12.9306	10.6878	12.9314	10.4275	12.9294	10.3841		12.9273	12.0573	12.93	10.5391	12.9302	11.1017	12.9306	10.1581	12.9323	9.89151
	12.9358	11.1575	12.9369	11.4861	12.9373	10.6883	12.9381	10.4184	12.936	10.3931		12.9339	12.0244	12.9367	10.5152	12.9369	11.0664	12.9373	10.1418	12.939	9.88817
	12.9425	11.147	12.9435	11.4727	12.9439	10.6912	12.9448	10.4136	12.9427	10.4046		12.9406	11.9958	12.9433	10.4928	12.9435	11.0326	12.9439	10.1247	12.9456	9.89771
	12.9492	11.1289	12.9502	11.4689	12.9506	10.6931	12.9514	10.4132	12.9494	10.4156		12.9473	11.9653	12.95	10.4723	12.9502	11.0078	12.9506	10.1027	12.9523	9.90963
	12.9558	11.107	12.9569	11.4703	12.9573	10.695	12.9581	10.4165	12.956	10.4284		12.954	11.9262	12.9567	10.4489	12.9569	10.9859	12.9573	10.076	12.9589	9.91917
	12.9625	11.0846	12.9635	11.4737	12.964	10.7017	12.9648	10.4175	12.9627	10.4399		12.9606	11.8842	12.9633	10.4146	12.9635	10.962	12.964	10.0551	12.9656	9.93061
	12.9692	11.0621	12.9702	11.4727	12.9706	10.7102	12.9715	10.4208	12.9694	10.447		12.9673	11.8594	12.97	10.3779	12.9702	10.9444	12.9706	10.0384	12.9723	9.94539
	12.9758	11.0364	12.9769	11.467	12.9773	10.716	12.9781	10.4303	12.976	10.4423		12.974	11.8418	12.9767	10.3521	12.9769	10.9358	12.9773	10.0174	12.9789	9.95684
	12.9825	11.0097	12.9835	11.4603	12.984	10.7207	12.9848	10.4394	12.9827	10.4365		12.9806	11.8251	12.9833	10.335	12.9835	10.931	12.984	9.99546	12.9856	9.96161
	12.9892	10.993	12.9902	11.447	12.9906	10.725	12.9915	10.4413	12.9894	10.4389		12.9873	11.8108	12.99	10.3168	12.9902	10.9243	12.9906	9.97591	12.9923	9.9659
	12.9958	10.9901	12.9969	11.4346	12.9973	10.725	12.9981	10.4384	12.996	10.4489		12.9939	11.8089	12.9967	10.2921	12.9969	10.9153	12.9973	9.9659	12.999	9.97305
	13.0025	10.9906	13.0035	11.4312	13.0039	10.7193	13.0048	10.438	13.0027	10.4651		13.0006	11.8117	13.0033	10.2668	13.0035	10.9057	13.0039	9.96161	13.0056	9.97496
	13.0092	10.9868	13.0102	11.436	13.0106	10.7145	13.0114	10.4418	13.0094	10.4828		13.0073	11.8093	13.01	10.2425	13.0102	10.8933	13.0106	9.96161	13.0123	9.96923
	13.0158	10.9777	13.0169	11.4374	13.0173	10.7198	13.0181	10.4442	13.016	10.5052		13.0139	11.8093	13.0167	10.221	13.0169	10.8786	13.0173	9.96256	13.019	9.96876
	13.0225	10.9706	13.0235	11.4269	13.0239	10.7322	13.0248	10.4442	13.0227	10.5233		13.0206	11.8179	13.0233	10.2067	13.0235	10.8643	13.0239	9.96113	13.0256	9.974
	13.0292	10.9615	13.0302	11.4145	13.0306	10.7484	13.0314	10.4427	13.0294	10.5314		13.0273	11.8265	13.03	10.2038	13.0302	10.8538	13.0306	9.95922	13.0323	9.98354
	13.0358	10.9477	13.0369	11.3993	13.0373	10.7656	13.0381	10.4427	13.036	10.5338		13.034	11.827	13.0367	10.2139	13.0369	10.849	13.0373	9.96208	13.0389	9.98926
	13.0425	10.9286	13.0435	11.375	13.044	10.7803	13.0448	10.4465	13.0427	10.5381		13.0406	11.8308	13.0433	10.2315	13.0435	10.8471	13.044	9.96876	13.0456	9.99546
	13.0492	10.9115	13.0502	11.3463	13.0506	10.7865	13.0515	10.4551	13.0494	10.5467		13.0473	11.8446	13.05	10.253	13.0502	10.8485	13.0506	9.97496	13.0523	10.0064
	13.0558	10.8991	13.0569	11.3282	13.0573	10.7827	13.0581	10.4661	13.056	10.5519		13.054	11.8561	13.0567	10.2687	13.0569	10.8509	13.0573	9.98211	13.0589	10.0121
	13.0625	10.8881	13.0635	11.3254	13.064	10.7741	13.0648	10.4723	13.0627	10.5534		13.0606	11.8551	13.0633	10.2792	13.0635	10.8504	13.064	9.99403	13.0656	10.0141
	13.0692	10.8795	13.0702	11.3225	13.0706	10.7689	13.0715	10.4737	13.0694	10.5572		13.0673	11.8542	13.07	10.2854	13.0702	10.8461	13.0706	10.0064	13.0723	10.0098
	13.0758	10.8709	13.0769	11.3196	13.0773	10.767	13.0781	10.4771	13.076	10.5629		13.0739	11.8613	13.0767	10.2901	13.0769	10.8428	13.0773	10.0117	13.079	10.0083
	13.0825	10.8628	13.0835	11.323	13.0839	10.7684	13.0848	10.4804	13.0827	10.5672		13.0806	11.8642	13.0833	10.2897	13.0835	10.8476	13.0839	10.0126	13.0856	10.0064
	13.0892	10.8485	13.0902	11.332	13.0906	10.7737	13.0915	10.4752	13.0894	10.5691		13.0873	11.848	13.09	10.2839	13.0902	10.8538	13.0906	10.016	13.0923	10.0064
	13.0958	10.8347	13.0969	11.3292	13.0973	10.7865	13.0981	10.4642	13.096	10.5786		13.0939	11.8237	13.0967	10.2749	13.0969	10.8523	13.0973	10.0226	13.099	10.0164
	13.1025	10.828	13.1035	11.313	13.1039	10.8004	13.1048	10.4647	13.1027	10.5958		13.1006	11.8065	13.1033	10.2634	13.1035	10.8495	13.1039	10.0293	13.1056	10.0341
	13.1092	10.8266	13.1102	11.2972	13.1106	10.8032	13.1114	10.4747	13.1094	10.6101		13.1073	11.797	13.11	10.2534	13.1102	10.8514	13.1106	10.0331	13.1123	10.0522
	13.1158	10.8223	13.1169	11.2839	13.1173	10.7951	13.1181	10.478	13.116	10.6192		13.114	11.7879	13.1167	10.2453	13.1169	10.8523	13.1173	10.0389	13.1189	10.066
	13.1225	10.8118	13.1235	11.2653	13.124	10.7884	13.1248	10.4694	13.1227	10.6239		13.1206	11.7822	13.1233	10.2491	13.1235	10.8399	13.124	10.0479	13.1256	10.0837
	13.1292	10.8047	13.1302	11.2433	13.1306	10.7923	13.1314	10.4628	13.1294	10.6282		13.1273	11.7888	13.13	10.2596	13.1302	10.8242	13.1306	10.056	13.1323	10.1042
	13.1358	10.8056	13.1369	11.2367	13.1373	10.798	13.1381	10.4647	13.136	10.6249		13.134	11.8012	13.1367	10.2696	13.1369	10.8137	13.1373	10.0574	13.1389	10.119
	13.1425	10.8066	13.1435	11.2486	13.144	10.8004	13.1448	10.4642	13.1427	10.6187		13.1406	11.8103	13.1433	10.2758	13.1435	10.8032	13.144	10.0536	13.1456	10.1237
	13.1492	10.8037	13.1502	11.261	13.1506	10.8027	13.1515	10.4637	13.1494	10.6206		13.1473	11.8151	13.15	10.2758	13.1502	10.7889	13.1506	10.0484	13.1523	10.1309
	13.1558	10.7989	13.1569	11.2624	13.1573	10.8161	13.1581	10.4718	13.156	10.633		13.154	11.8165	13.1567	10.2725	13.1569	10.7794	13.1573	10.0384	13.159	10.1395
	13.1625	10.7965	13.1635	11.2591	13.1639	10.8337	13.1648	10.4909	13.1627	10.6454		13.1606	11.8189	13.1633	10.262	13.1635	10.776	13.1639	10.0207	13.1656	10.1409
	13.1692	10.7913	13.1702	11.2572	13.1706	10.8428	13.1715	10.5047	13.1694	10.6521		13.1673	11.8165	13.17	10.2496	13.1702	10.7679	13.1706	10.005	13.1723	10.1299
	13.1758	10.7756	13.1769	11.2529	13.1773	10.8452	13.1781	10.5095	13.176	10.6616		13.1739	11.8165	13.1767	10.2482	13.1769	10.7584	13.1773	10.0021	13.179	10.1175
	13.1825	10.7603	13.1835	11.2424	13.1839	10.8495	13.1848	10.5124	13.1827	10.6812		13.1806	11.8241	13.1833	10.2549	13.1835	10.756	13.1839	10.0045	13.1856	10.1142
	13.1892	10.7498	13.1902	11.23	13.1906	10.8509	13.1914	10.5147	13.1894	10.7017		13.1873	11.8356	13.19	10.262	13.1902	10.7608	13.1906	10.0026	13.1923	10.1104
	13.1958	10.7465	13.1969	11.2195	13.1973	10.8399	13.1981	10.5104	13.196	10.7131		13.1939	11.847	13.1967	10.2601	13.1969	10.7646	13.1973	10.0012	13.1989	10.1018
	13.2025	10.746	13.2035	11.2081	13.204	10.8218	13.2048	10.5028	13.2027	10.7222		13.2006	11.8537	13.2033	10.253	13.2035	10.7698	13.204	10.006	13.2056	10.0946
	13.2092	10.7517	13.2102	11.1933	13.2106	10.8128	13.2114	10.5052	13.2094	10.7341		13.2073	11.8566	13.21	10.2444	13.2102	10.7832	13.2106	10.0121	13.2123	10.1004
	13.2158	10.7627	13.2169	11.1771	13.2173	10.8113	13.2181	10.52	13.216	10.7422		13.214	11.8518	13.2167	10.2334	13.2169	10.7985	13.2173	10.0079	13.2189	10.1094
	13.2225	10.7665	13.2235	11.1618	13.224	10.8109	13.2248	10.5343	13.2227	10.7365		13.2206	11.8346	13.2233	10.2239	13.2235	10.8066	13.224	9.99832	13.2256	10.1094
	13.2292	10.7589	13.2302	11.1465	13.2306	10.8147	13.2315	10.5453	13.2294	10.7279		13.2273	11.8146	13.23	10.222	13.2302	10.8047	13.2306	9.99451	13.2323	10.1037
	13.2358	10.747	13.2369	11.1318	13.2373	10.8294	13.2381	10.5562	13.236	10.7241		13.234	11.8055	13.2367	10.232	13.2369	10.8008	13.2373	9.99451	13.239	10.0999
	13.2425	10.7369	13.2435	11.1213	13.2439	10.8457	13.2448	10.5643	13.2427	10.7245		13.2406	11.8051	13.2433	10.2515	13.2435	10.797	13.2439	9.99069	13.2456	10.0985
	13.2492	10.7236	13.2502	11.1117	13.2506	10.8476	13.2515	10.5619	13.2494	10.7207		13.2473	11.8055	13.25	10.2658	13.2502	10.7937	13.2506	9.98259	13.2523	10.0923
	13.2558	10.7121	13.2569	11.1003	13.2573	10.8414	13.2581	10.5495	13.256	10.7193		13.2539	11.8098	13.2567	10.2696	13.2569	10.7884	13.2573	9.97877	13.259	10.0818
	13.2625	10.7093	13.2635	11.0879	13.2639	10.8356	13.2648	10.54	13.2627	10.7236		13.2606	11.8222	13.2633	10.2634	13.2635	10.7841	13.2639	9.97543	13.2656	10.0751
	13.2692	10.7179	13.2702	11.0774	13.2706	10.8309	13.2714	10.5343	13.2694	10.7255		13.2673	11.8375	13.27	10.2549	13.2702	10.7846	13.2706	9.96161	13.2723	10.0756
	13.2758	10.7284	13.2769	11.0664	13.2773	10.8252	13.2781	10.5314	13.276	10.7222		13.2739	11.8418	13.2767	10.2429	13.2769	10.7822	13.2773	9.94253	13.279	10.0789
	13.2825	10.7346	13.2835	11.0493	13.284	10.8242	13.2848	10.5333	13.2827	10.7164		13.2806	11.8461	13.2833	10.2291	13.2835	10.7727	13.284	9.92918	13.2856	10.0808
	13.2892	10.7436	13.2902	11.0312	13.2906	10.8314	13.2914	10.5462	13.2894	10.7174		13.2873	11.8566	13.29	10.2248	13.2902	10.7608	13.2906	9.92441	13.2923	10.0799
	13.2958	10.7532	13.2969	11.014	13.2973	10.8352	13.2981	10.5629	13.296	10.7193		13.294	11.8666	13.2967	10.2339	13.2969	10.756	13.2973	9.91964	13.2989	10.0756
	13.3025	10.7541	13.3035	11.0016	13.304	10.8361	13.3048	10.5734	13.3027	10.725		13.3006	11.8728	13.3033	10.2506	13.3035	10.7574	13.304	9.91678	13.3056	10.0632
	13.3092	10.7398	13.3102	10.993	13.3106	10.8356	13.3115	10.5801	13.3094	10.7379		13.3073	11.878	13.31	10.2677	13.3102	10.7641	13.3106	9.92393	13.3123	10.0479
	13.3158	10.7183	13.3169	10.9925	13.3173	10.838	13.3181	10.5872	13.316	10.7532		13.314	11.8856	13.3167	10.2844	13.3169	10.7794	13.3173	9.93586	13.3189	10.0379
[truncated: 1,753 more rows]

## Sheet: Fig.2
						Fig.2e	sham						Vehicle						VK150						VK300
	Sham	Vehicle	150	300		0.5d	0	0	0	0	0	0	4	3	4	2	3	4	4	3	2	3	2	2	2	3	3	4	2	2
	0	27.91	9.56	4.53		1d	0	0	0	0	0	0	4	3	3	2	2	3	3	2	2	2	1	1	2	2	3	3	2	1
	0	28.68	0	15.06		3d	0	0	0	0	0	0	3	2	3	2	2	3	2	1	1	2	1	1	1	2	2	2	2	1
	0	33.57	5.66	12.47		7d	0	0	0	0	0	0	2	2	2	2	2	3	2	1	1	1	1	1	1	2	2	2	1	1
	0	22.37	6.81	9.36
	0	13.55	1.53	8.97		Fig.2h	Sham							Vehicle							150							300
	0	18.91	13.87			11d	36.58	45.37	50.25	40.63	60	60	56.4	60	60	60	55.25	60	45.32		46.96	55.37	56.98	48.52	58.61	60	58.12	51	60	55.8	55.25	60	45.32
	0					12d	25.94	27.12	30.55	25.23	16.58	33.61	36.25	60	56.36	48.31	44.13	49.62	33.65		35.17	36.55	38.29	31.14	35.03	46.91	50.97	43.25	49.34	39.87	44.13	49.62	33.65
	Fig2.c					13d	13.06	12.19	7.19	9.98	11.63	27.62	23.64	54.06	54.87	45.01	43.24	42.39	44		12.69	22.64	25.57	20.24	33.84	30.46	33.85	24.06	46.35	29.58	38.44	42.39	44
						14d	4.56	10.63	5.93	1.19	8.31	19.36	18.75	48.28	30.36	48.25	33.59	39.68	35.37		8.5	15.36	20.6	19.38	15.89	10.11	29.75	18.28	40.48	16.15	23.59	39.68	25.37
	Sham	Vehicle	150	300
	120	8	117	120		Sham	Vehicle	150	300
	120	9	65	53		40.36	24	36.12	31.25
	120	42	72	120		50.35	22.36	35.98	33.78
	120	2	120	11		44.12	25.17	30.56	26.25
	117	3	71	14		43.57	22.6	28.44	22.68
	120	2	120	35		34.06	24.96	36.75	28.35
		31		50		48.06	25.11	33.06	21.08
	Fig.2f					33.8		29.19
						Fig.2i
	Sham	Vehicle	150	300
	131	58.1	103	116.6
	152.7	33	99.5	26
	133.6	45.5	136	19.5
	155.3	66	78	56.2
	109	89.3	61.1	63.2
	144.5	27.6	99	77
	123.1		115.7	80.9
	Fig.2g

## Sheet: Fig.3
	sham	Vehicle	150	300		sham	Vehicle	150	300		sham	Vehicle	150	300		sham	Vehicle	150	300
	74.573	69.323	80.456	87.54		4.44814	4.15166	2.83451	2.33025		1.91765	1.95247	0.562507	1.77505		12099	11244	12375	20943
	93.627	74.383	73.874	72.089		3.11464	7.36139	2.19612	3.09896		0.830712	2.78676	0.68528	0.618747		23182	8032	17111	15026
	86.437	62.91	73.139	75.494		6.01712	6.62934	3.9233	2.47802		0.556251	2.67241	0.347572	1.47341		20057	11458	13358	15012
	89.67	66.298	66.905	66.606		4.836	5.90421	1.68369	2.11644		0.989703	1.15427	1.09178	1.66441		19694	11561	14842	18242
	94.196	69.53	79.496	95.42		5.40597	5.11857	0.784812	2.76149		1.5158	2.479	0.394749	0.677439		23183	12348	17417	18500
	94.066	76.123	72.306	93.926		4.06237	5.47622	1.22562	1.90084		1.64068	2.0588	0.518804	0.825274
	Fig.3a					Fig.3b					Fig.3c
	sham	Vehicle	150	300		sham	Vehicle	150	300		sham	Vehicle	150	300
	0.077104	0.045411	0.541999	0.790719		3.109	2.367	1.339	1.65		0.297069	0.480222	0.276894	0.370566
	0.15436	0.068187	0.448755	0.291125		1.616	1.471	0.555	1.59		0.363233	0.476973	0.230713	0.383263
	0.697757	0.532038	0.582311	0.587646		1.614	1.318	1.835	1.521		0.4108	0.389752	0.291341	0.0628622
	0.683993	0.497655	0.343453	0.593709		1.353	0.08	1.415	1.655		0.352696	0.45038	0.293826	0.323991
	0.671096	0.349827	0.512426	0.733887		2.317	0.759	0.285	3.38		0.331845	0.448523	0.309756	0.326013
	0.679064	0.056029	0.440354	0.299007		2.507	0.062	0.258	1.662		0.333599	0.545061	0.362713	0.419872
	Fig.3d					Fig.3e					Fig.3f
	Time (minutes)	Control							OGD							0.1							1
	1.2194	358.824	369.166	306.223	314.73	378.194	343.97		230.352	155.829	231.644	201.081	232.114	171.188		163.111	284.847	253.655	269.417	279.341	248.524		240.903	242.289	217.485	308.717	296.409	253.173
	7.77167	341.692	349.193	297.435	309.229	364.009	322.166		210.457	145.566	217.358	185.66	218.026	155.142		148.355	263.543	233.012	246.845	261.715	229.024		220.852	225.74	197.477	281.797	270.022	232.13
	14.3122	337.222	341.417	290.749	304.111	357.387	318.435		204.019	142.066	214.239	179.54	212.568	152.926		142.726	259.289	228.669	237.03	254.781	221.502		215.446	223.09	193.009	271.186	262.398	227.162
	20.9735	157.014	168.968	144.154	153.398	172.119	149.869		107.415	84.7548	109.308	101.253	110.675	160.17		148.384	129.951	120.354	124.649	128.59	113.235		118.788	126.153	104.906	138.313	134.638	122.705
	27.5161	139.756	149.342	131.499	140.589	157.637	134.265		95.6611	75.1138	96.5181	87.599	96.7735	147.359		135.022	114.046	103.574	107.24	113.394	99.5844		106.612	108.447	88.8045	121.565	115.553	105.67
	34.0988	141.734	152.442	135.714	144.61	161.279	139.456		99.5361	80.0979	103.219	90.2982	100.86	148.298		136.689	118.092	104.164	109.924	116.03	103.87		111.739	110.762	91.2218	123.728	116.35	108.116
	40.7704	373.612	463.744	387.6	352.129	408.532	461.78		151.587	111.996	162.231	209.681	176.569	170.724		193.272	384.817	235.576	267.812	364.756	198.092		153.735	280.545	359.385	389.793	394.617	260.777
	47.3471	328.467	377.401	341.412	303.34	358.552	386.116		150.756	94.9249	145.572	174.904	173.137	176.02		196.238	286.055	193.933	218.527	296.473	185.178		150.917	237.685	276.443	295.925	323.891	245.632
	53.8734	315.485	360.542	320.071	302.103	356.49	359.324		149.564	94.1349	140.306	167.302	171.138	182.353		197.143	252.306	178.479	209.906	271.368	173.829		154.108	221.792	251.585	272.815	297.441	229.887
	60.4257	312.091	351.418	304.353	289.281	354.307	341.671		146.857	95.3639	137.765	161.376	168.339	180.709		198.34	234.372	169.676	203.013	254.101	166.392		157.144	210.626	231.689	258.05	275.774	216.522
	67.0167	317.376	354.504	300.606	289.829	357.753	340.427		147.786	97.6584	140.923	160.816	170.973	177.899		199.429	228.425	169.25	202.898	248.823	166.764		162.127	207.329	218.856	253.245	264.333	210.708
	73.7156	97.3819	113.986	99.0467	100.861	118.999	104.312		59.0311	55.1556	66.7305	61.3866	70.9443	64.779		52.1362	79.5458	71.8401	84.9128	84.1489	72.351		74.1051	94.9658	70.8149	90.3963	91.373	84.54
	80.2364	91.8655	101.554	92.4965	94.7183	108.881	95.306		45.234	42.4086	58.1944	49.0283	58.3935	49.3486		32.159	69.7391	61.9081	70.2525	73.2524	63.1818		60.2343	75.5811	57.0994	78.7689	76.4204	69.3222
	86.7975	96.8008	104.404	97.1643	100.116	113.169	100.386		50.344	45.909	64.9802	53.6178	62.9587	51.7291		35.5673	72.9612	63.9212	73.7856	77.0342	67.5753		63.5364	77.1756	60.301	81.7971	78.4038	72.3281
	Fig.3i
	Time (minutes)	Control							OGD							0.1							1
	1.2194	37.32	27.3331	33.3381	40.5198	54.6728	16.4365		116.351	106.34	83.2482	106.414	75.8668	55.063		39.519	45.8884	40.3013	39.0961	43.1782	20.6271		46.6942	32.867	27.4088	37.3391	37.111	22.6537
	7.77167	37.2271	27.8064	35.6069	36.1096	42.5807	14.919		114.377	108.081	85.4487	108.011	78.0865	52.7069		41.8714	49.2756	54.2635	47.2082	43.7511	20.755		47.4235	33.2004	26.3622	39.2024	37.3007	20.739
	14.3122	30.2267	24.3264	30.3046	27.5836	34.5381	12.4884		113.524	105.677	82.2768	107.934	74.5493	52.5436		39.8364	49.9879	56.9498	43.8808	36.6353	20.8821		42.7802	29.0795	21.7096	35.2593	31.8765	19.9527
	20.9735	17.6753	10.953	14.6432	15.2738	20.4716	6.40189		109.261	81.2224	69.5872	120.657	63.6705	34.4172		19.639	24.5346	37.2784	27.1963	18.9232	10.238		19.833	11.5602	12.0905	18.1407	16.7833	9.55054
	27.5161	21.4913	12.0303	19.3572	18.4545	26.2977	7.40827		114.623	97.8602	83.5655	128.547	73.2126	44.7585		23.1029	30.1677	41.1596	30.2922	22.7642	13.239		23.4291	13.2868	13.0859	20.7624	19.4604	12.1129
	34.0988	25.0902	15.9057	27.5138	25.1487	37.9877	8.56762		126.099	115.79	95.0241	131.729	84.6023	54.9772		26.6598	38.3489	48.7311	35.654	29.708	16.7935		29.3818	16.7403	16.8964	26.4972	24.9608	15.9524
	40.7704	41.2874	50.7447	39.8175	23.6294	30.4321	45.6716		118.621	47.9523	112.105	72.5061	56.422	28.6966		64.0592	74.4984	102.021	32.6277	37.3537	35.4663		69.7021	63.3539	65.6058	26.0251	38.4777	51.5539
	47.3471	26.3604	21.5524	20.8608	15.2641	18.2857	20.4343		53.8307	35.2092	49.5282	33.7075	28.6413	19.5319		40.3647	48.9199	57.8274	24.1193	17.5841	19.9024		46.8416	48.2881	55.2445	14.1184	23.4063	20.4164
	53.8734	18.1113	9.00687	9.67898	11.1531	10.5172	7.4116		26.0722	30.4969	20.7547	22.2295	17.4934	14.7629		26.6161	29.6754	28.4937	17.2218	10.4975	9.72437		29.9244	33.5936	35.385	8.95444	12.5025	7.51108
	60.4257	11.7826	5.51591	5.07517	8.76532	8.00673	4.14607		13.223	24.6898	10.7819	17.6815	13.3919	11.8895		18.4107	14.3699	14.9411	11.1238	7.08634	5.13069		18.5921	21.5006	23.2644	7.3245	6.36883	4.13938
	67.0167	8.85639	4.2994	2.27588	7.14918	7.22791	2.51743		8.53988	21.6053	7.21704	15.3104	10.4268	10.4097		12.858	7.74715	9.05873	8.85935	5.21782	4.18246		11.9466	14.1944	13.6743	5.71002	4.80586	2.68486
	73.7156	2.73092	2.58776	0.929961	5.18618	3.95064	0.580476		5.47793	18.2076	5.79043	12.4284	5.00864	9.06636		3.20934	1.83528	3.84896	7.73573	3.44028	2.6889		4.39826	4.04336	2.25294	5.50263	3.72715	0.182864
	80.2364	1.89369	1.95269	0.175729	3.90413	3.35387	1.46532		3.36242	16.17	3.87872	10.0788	4.8122	8.21351		2.70572	1.77116	2.40165	5.48561	2.14737	3.29039		2.29011	3.15666	0.447885	4.21532	2.09732	-0.01342
	86.7975	1.13317	0.272254	-0.31713	3.16207	1.53958	0.349874		2.41299	14.5238	2.48175	8.66093	2.77365	7.18898		1.32913	0.958197	1.00615	4.27371	1.20114	1.19015		2.0838	2.32782	0.193294	3.01833	1.59547	0.18796
	Fig.3K

## Sheet: Fig.4
	Sham	Vehicle	150	300
	0.839506	4.19183	0.611586	0.754036
	0.649573	3.4321	3.90693	0.402659
	0.668566	3.33713	2.03609	0.526116
	1.01045	7.81956	0.849003	1.38082
	0.440646	1.45679	0.393162	3.66952
	Fig.4

## Sheet: Fig.5
		sham	Vehicle	150	300			sham	Vehicle	150	300			sham	Vehicle	150	300
		24.5094	34.3225	24.273	21.6165			68.7816	98.5238	74.0918	77.5108			48.9672	93.1815	49.0372	48.9235
		20.7424	28.5563	31.0451	18.3477			64.1014	70.8759	77.4261	69.7132			51.8596	70.9707	43.9959	49.6977
		26.6203	31.742	16.4651	27.3125			64.149	86.5647	113.043	73.5581			23.6209	72.8697	75.9703	30.8981
		3.03003	40.6257	21.3064	29.4709			34.161	93.2702	82.6626	81.32			39.0282	121.296	62.5504	69.2198
		14.0646	32.2734	10.116	6.10037			68.9896	100.139	63.9874	38.8413			71.9584	44.2733	9.63332	36.8223
		25.8194	33.797	31.123	13.5406			69.8929	140.796	94.9234	37.7526			52.3046	91.694	41.5484	53.2812
		Fig5b						Fig5c						Fig5d
		sham	Vehicle	150	300			sham	Vehicle	150	300			sham	Vehicle	150	300
		32.7894	38.3173	37.114	17.6064			11.8023	16.445	11.7498	16.6645			9.78834	60.4696	37.3251	28.4868
		30.6795	28.6111	34.1473	15.8803			9.16451	18.4744	12.6951	15.2797			14.311	53.8475	28.8564	49.1649
		16.1755	43.8584	43.5585	29.5588			13.2828	15.5906	12.1809	13.8811			21.9059	36.153	37.2503	41.2357
		11.1195	30.9468	40.2927	19.2018			18.0915	22.0002	17.1449	16.3382			25.3552	46.9794	49.1305	32.8078
		14.2198	71.7936	36.8224	14.1279			16.0791	20.8125	13.4347	9.93191			20.442	55.4354	47.5702	14.5843
		34.8646	16.3495	24.335	25.4478			13.7981	16.7453	14.4417	11.5818			35.6823	65.0786	28.0003	20.9293
		Fig5e						Fig5f						Fig5g
		sham	Vehicle	150	300			sham	Vehicle	150	300			sham	Vehicle	150	300
		2.82306	69.8267	8.91985	11.6703			54.5805	93.9919	43.5552	49.6678			86.942	57.2663	72.2161	78.7112
		6.11038	27.8299	17.2199	10.3446			71.3428	108.649	56.7949	44.5505			94.4354	66.1583	61.9861	61.1978
		1.38029	16.1136	16.0273	15.5972			78.5988	116.385	64.5299	59.457			91.7748	55.3945	83.4605	97.4505
		7.62106	33.5698	30.8584	22.861			83.427	128.526	75.2647	75.6674			93.6464	50.0745	84.7444	56.0393
		7.72237	28.0805	27.579	15.4452			50.8122	121.372	96.9858	79.9975			75.3431	30.6565	83.1512	94.066
		5.98003	36.7062	17.613	26.1639			62.7211	66.7998	92.1084	91.3241			85.4579	74.2138	70.1847	72.6904
		Fig5h						Fig5i						Fig5j
		sham	Vehicle	150	300			Sham	Vehicle	300				Sham	Vehicle	Vespa kinin-M
		54.763	51.0733	51.2819	52.2943			1.442	8.656	2.415				55.46	83.6	46.17
		68.667	52.3188	53.93	56.2781			3.027	18.415	4.064				45.46	80.93	59.47
		65.718	5.11657	52.2128	51.4832			4.677	7.787	4.848				30.09	80.63	71.93
		61.8642	19.3615	47.0709	44.6736			5.102	17.282	4.801				45.58	75.7	73.44
		70.5562	26.6943	46.2841	38.8432			2.16	11.71	16.534				59.51	90.57	42.23
		61.6394	25.2429	56.6426	46.7775			3.406	8.995	13.75				58.97	85.54	62.8
		Fig5k						3.342	13.957	8.195				Fig5n
								2.38	11.007	5.022
								3.813	12.58	3.872
								3.997	5.789	7.73
								5.052	15.787	17.158
								3.837	10.531	6.045
								2.297	16.088	3.83
								3.419	17.551	6.291
								1.945	18.731	6.979
								4.116	9.93	4.024
								1.603	8.066	2.232
								3.569	15.915	3.622
								Fig5m

## Sheet: Fig.6
	Fig.6f										Fig.6g
	Interevent interval (s)	Sham	Vehicle	VK150	VK300	Sham	Vehicle	VK150	VK300		Amplitude (pA)	Sham	Vehicle	VK150	VK300	Sham	Vehicle	VK150	VK300
	0	0	0	0	0	2.376	0.566	1.107	1.035			0	0	0	0	17.685	18.909	18.178	16.978
	0.1	0.304781	0.177778	0.147971	0.300406	2.136	0.797	1.338	1.016			1	0	0	0	19.098	18.64	20.574	16.137
	0.2	0.508964	0.251852	0.23389	0.479026	2.361	0.581	1.038	1.508			2	0	0	0	19.974	18.143	16.408	19.209
	0.3	0.65239	0.32963	0.326969	0.594046	2.896	0.478	1.08	1.51			3	0	0	0	14.642	22.477	17.172	18.238
	0.4	0.757968	0.396296	0.412888	0.67659	1.774	0.531	1.033	1.428			4	0	0	0	19.767	22.995	18.064	16.732
	0.5	0.825697	0.459259	0.491647	0.730717	2.573	0.273	1.224	1.681			5	0	0	0	18.042	17.789	16.721	16.833
	0.6	0.866534	0.503704	0.572792	0.776725	2.933	0.411	0.204	1.189			6	0.00439	0.00528	0.00162	15.918	23.42	19.084	16.409
	0.7	0.909363	0.544444	0.620525	0.813261	1.886	0.32	0.737	0.987			7	0.0161	0.0229	0.0162	19.972	16.452	16.328	16
	0.8	0.923307	0.57037	0.675418	0.847091	2.136	0.207	1.228	0.783			8	0.0337	0.037	0.0324	19.098	17.458	11.543	15.374
	0.9	0.950199	0.607407	0.71599	0.874154	3.136	0.158	0.432	0.638			9	0.041	0.0546	0.0373	24.479	14.961	20.277	15.042
	1	0.963147	0.622222	0.749403	0.895805	3.52	0.453	0.484	0.44			10	0.0673	0.0968	0.0778	13.51	20.957	16.752	15.977
	1.1	0.973108	0.655556	0.775656	0.912043	2.376	0.476	0.899	0.451			11	0.124451	0.195423	0.147488	17.685	21.086	17.611	15.473
	1.2	0.981076	0.674074	0.806683	0.921516	3.915	0.229	0.504	0.347			12	0.169839	0.283451	0.21718	15.54	21.251	14.33	16.722
	1.3	0.98506	0.703704	0.823389	0.930988	3.259	0.651	0.259	1.346			13	0.314788	0.420775	0.364668	14.929	22.235	14.518	19.242
	1.4	0.98506	0.725926	0.856802	0.949932	3.072	0.801		1.441			14	0.377745	0.496479	0.442464	14.74	18.343		17.388
	1.5	0.989044	0.751852	0.883055	0.963464	2.529	0.358		1.236			15	0.522694	0.621479	0.594814	16.899	13.661		16.685
	1.6	0.992032	0.777778	0.894988	0.971583	3.915	0.275		1.733			16	0.658858	0.732394	0.714749		14.046		16.328
	1.7	0.993028	0.788889	0.904535	0.976996	3.259	0.547		1.977			17	0.724744	0.788732	0.768233		12.607		14.712
	1.8	0.993028	0.796296	0.918854	0.982409	3.072	0.224					18	0.833089	0.859155	0.858995		11.841
	1.9	0.994024	0.814815	0.935561	0.986468		0.069					19	0.88287	0.910211	0.915721		13.827
	2	0.99502	0.818519	0.940334	0.990528		0.193					20	0.909224	0.924296	0.93517
	2.1	0.997012	0.825926	0.945107	0.993234							21	0.93265	0.952465	0.959481
	2.2	0.998008	0.840741	0.964201	0.99594							22	0.956076	0.971831	0.969206
	2.3	0.998008	0.848148	0.973747	0.99594							23	0.972182	0.975352	0.975689
	2.4	0.998008	0.851852	0.980907	0.99594							24	0.988287	0.978873	0.987034
	2.5	0.998008	0.859259	0.983294	0.99594							25	0.989751	0.987676	0.988655
	2.6	0.999004	0.859259	0.988067	0.99594							26	0.992679	0.991197	0.993517
	2.7	0.999004	0.874074	0.988067	0.99594							27	0.995608	0.994718	0.995138
	2.8	0.999004	0.888889	0.988067	0.99594							28	0.998536	0.994718	0.995138
	2.9	0.999004	0.9	0.990454	0.99594							29	0.998536	0.996479	0.998379
	3	1	0.911111	0.99284	0.99594							30	0.998536	0.99824	0.998379
	3.1		0.914815	0.995227	0.99594							31	0.998536	0.99824	0.998379
	3.2		0.922222	0.997613	0.99594							32	1	0.99824	0.998379
	3.3		0.933333	0.997613	0.997294							33		0.99824	0.998379
	3.4		0.937037	0.997613	0.997294							34		0.99824	0.998379
	3.5		0.940741	0.997613	0.997294							35		1	0.998379
	3.6		0.940741	0.997613	0.998647							36			0.998379
	3.7		0.948148	0.997613	0.998647							37			0.998379
	3.8		0.948148	0.997613	0.998647							38			1
	3.9		0.951852	0.997613	0.998647
	4		0.955556	0.997613	0.998647
	4.1		0.959259	0.997613	0.998647								Control				OGD				0.735				7.35
	4.2		0.966667	0.997613	0.998647						Il-1β	Primary neuron	33.9434	32.8491	33.0551	33.538	33.32	33.4283	33.2663	33.2663	33.32	33.32	32.8491	33.0551	33.705	33.705	33.2663	33.16
	4.3		0.966667	0.997613	1							Co-culture	32.7482	32.8491	32.4054	31.9	32.9001	32.9001	33.0551	33.16	32.9514	33.213	33.213	33.16	32.9514	33.2663	33.213	33.213
	4.4		0.974074	0.997613							Il-6	Primary neuron	32.6486	32.4534	32.4054	32.5503	51.29	50.3224	54.714	52.6555	29.6362	29.8121	30.3457	29.4818	29.0163	29.0032	29.0131	29.0195
	4.5		0.977778	0.997613								Co-culture	52.279	61.405	53.162	55.3749	364.613	365.088	404.652	368.42	154.947	176.746	129.104	174.238	145.537	148.35	146.377	137.569
	4.6		0.977778	0.997613							TNF-α	Primary neuron	32.4534	31.7692	32.8491	33.7614	87.0983	88.6884	85.7245	103.966	54.714	54.452	54.714	52.0298	51.7818	59.3736	50.6828	47.5486
	4.7		0.981482	1								Co-culture	29.0163	29.0061	30.3158	29.0416	279.689	362.245	312.262	376.099	175.803	170.824	149.769	148.633	117.294	114.159	111.785	103.518
	4.8		0.985185								MCP-1	Primary neuron	31.8561	32.5503	32.4534	33.0031	98.0332	84.3671	89.4916	82.6461	67.5712	71.1914	74.1001	74.6234	34.4679	34.5286	33.822	33.0067
	4.9		0.985185									Co-culture	58.5232	55.3749	60.9642	52.9081	304.04	355.19	329.968	322.377	331.768	342.682	363.665	310.956	263.156	251.03	247.57	231.414
	5		0.988889								Fig.6i
	5.1		0.988889
	5.2		0.988889
	5.3		0.988889
	5.4		0.988889
	5.5		0.988889
	5.6		0.988889
	5.7		0.992593
	5.8		0.992593
	5.9		0.992593
	6		0.996296
	6.1		0.996296
	6.2		0.996296
	6.3		0.996296
	6.4		0.996296
	6.5		0.996296
	6.6		0.996296
	6.7		0.996296
	6.8		0.996296
	6.9		0.996296
	7		0.996296
	7.1		0.996296
	7.2		0.996296
	7.3		0.996296
	7.4		0.996296
	7.5		0.996296
	7.6		0.996296
	7.7		0.996296
	7.8		0.996296
	7.9		0.996296
	8		0.996296
	8.1		0.996296
	8.2		0.996296
	8.3		0.996296
	8.4		0.996296
	8.5		0.996296
	8.6		0.996296
	8.7		0.996296
	8.8		0.996296
	8.9		1

## Sheet: Fig.7
F
	Sham	Vehicle	300			Sham	Vehicle	300			Sham	Vehicle	300
	0.374678	0.612128	0.585424			0.316462	0.855905	1.34765			0.172146	2.4027	0.25689
	0.358687	0.288205	0.729666			0.368427	1.01874	1.26992			0.531401	1.07191	0.082061
	1.01081	0.195394	1.69951			1.36244	0.388192	5.76387			0.796498	1.73051	0.33078
	0.331062	0.137618	1.23653			2.45489	0.287992	3.31598			0.666668	0.966444	0.260315
	0.756125	0.270577	1.40106			2.46217	0.31786	4.42142			0.579012	1.49845	0.637153
	0.824381	0.636655	2.20379			2.37797	0.418114	5.22851			0.5838	1.26817	0.540318
	Fig7e					Fig7f					Fig7g
	Sham	Vehicle	300
	0.401184	1.39131	0.540243
	0.777643	1.97676	0.398139
	0.379025	1.41382	0.628133
	0.349836	1.1646	0.556121
	0.359968	0.670546	0.417129
	0.558899	0.951432	0.247414
	Fig7h

## Sheet: Fig.8
	Sham	Vehicle	VK	B1R+VK	B2R+VK			Sham	Vehicle	VK	B1R+VK	B2R+VK			Sham	Vehicle	VK	B1R+VK	B2R+VK
	0	2	1	1	2			0	2	1	1	3			0	26.65	9.39	19.73	39.63
	0	3	1	2	3			0	1	1	0	1			0	31.9	18.83	5.85	35.92
	0	2	1	1	2			0	4	2	2	3			0	23.63	11.91	1.42	33.32
	0	2	2	1	2			0	3	0	0	3			0	33.25	24.37	26.29	20.28
	0	3	1	2	2			0	3	1	1	4			0	35.46	7.26	5.25	34.37
	0	2	1	1	2			Fig8g							Fig8i
	Fig8f
	Vehicle	VK	VK+B1R	VK+B2R
	5.11301	1.33333	1.61823	4.05888
	5.30294	2.44444	0.773029	6.84141
	4.41026	1.07692	0.507123	6.54701
	3.1377	0.621083	0.393162	0.953466
	1.9981	0.497626	2.8718	5.07502
	Fig8k

## Sheet: Deposition of microarray data
	Group2(VK 150):435/446/452/458/468 VS Group1(VK 300):433/436/448/450/455/457/466
	proteinID	AveExp.Group2	AveExp.Group1	logFC	P.Value	adj.P.Val	foldchange	Regulation	entrezID	uniprotID	X435	X446	X452	X458	X468	X433	X436	X448	X450	X455	X457	X466	Threshold
	ATM(S1981)	11.0905	10.6472	0.44329	0.000877189	0.0149122	1.3597	up	11920	Q62388	1440.91	2336.09	2243.83	2636.96	2469.92	1472.38	1434.48	1555.02	1411.61	1798.26	1716.15	1898.94	TRUE
	Casp7(D198)	12.617	12.261	0.355998	0.00837313	0.0711716	1.27987	up	12369	P97864	5664.13	5978.7	5894.99	6009.24	8149.84	5714.88	5227.16	4512.68	5510.95	3626.6	4993.24	5095.1	TRUE
	eIF2a (S51)	9.74794	9.43075	0.317189	0.0274972	0.120431	1.2459	up	13665	Q6ZWX6	572.117	893.428	870.776	1017.43	1031.73	726.875	626.298	595.72	632.267	571.681	1153.35	652.789	TRUE
	Erk1/2(T202)	10.3767	10.1131	0.263589	0.035421	0.120431	1.20046	up	26417	Q63844	950.412	1415.01	1323.6	1624.68	1430.87	1165.38	1107.32	1075.59	1146.45	1016.43	1140.46	1100.93	TRUE
	SMAD2(S245)	9.4906	9.23403	0.256577	0.0289228	0.120431	1.19464	up	17126	Q62432	585.475	656.51	745.317	835.849	798.946	719.375	605.708	585.472	601.013	591.426	535.521	584.358	FALSE
	Casp3(D175)	10.9142	10.6527	0.261563	0.0511913	0.124322	1.19878	up	12367	P70677	1285.96	1618.08	1891.37	2388.75	2839.29	1696.88	1652.4	1751.07	1722.13	1707.05	1375.99	1404.49	FALSE
	hsp27(S82)	9.82487	9.58025	0.244617	0.0495007	0.124322	1.18478	up	15507	P14602	613.794	1073.53	986.899	1027.46	913.214	780.375	704.085	759.242	747.202	838.245	792.373	737.169	FALSE
	AKT(S473)	10.6798	10.5117	0.16811	0.218405	0.412543	1.12359	up	11651	P31750	1088.26	1712.97	1790.42	2058.6	1723.19	1824.38	1171.95	1403.08	1243.74	1451.3	1792.01	1449.77	FALSE
	BAD(S112)	10.395	10.2323	0.162759	0.20806	0.412543	1.11943	up	12015	Q61337	884.691	1403.53	1343.44	1684.23	1569.59	1270.88	1036.97	1304.17	1081.42	1252.43	1196.99	1300.05	FALSE
	CHK1 (S296)	11.6662	11.5483	0.11798	0.373982	0.545306	1.08521	up	12649	O35280	2677.85	2956.18	3004.75	3350.91	4542.15	3495.88	3067.43	2949.19	3061.02	2143.33	3165.03	3282.47	FALSE
	IkBa (S32)	10.945	11.0513	-0.106246	0.384922	0.545306	0.929003	down	18035	Q9Z1E3	1967.75	1764.34	2105.53	2263.76	1794.94	2175.88	1960.11	2105.29	2151.62	2208.21	2330.01	1943.19	FALSE
	JNK(T183)	10.1399	10.0247	0.115195	0.344977	0.545306	1.08312	up	26419	Q91Y86	889.5	1174.47	1070.93	1395.93	1165.67	953.875	1015.23	1097.43	1100.58	1235.04	1061.62	862.196	FALSE
	NFKB(S536)	11.0032	10.9271	0.0760628	0.529828	0.643362	1.05414	up	19697	Q04207	1701.66	2136.64	1936.89	2452.42	2104.26	2068.38	1898.91	2158.31	2020.56	2158.85	1726.56	1656.09	FALSE
	P38(T180/Y182)	12.3499	12.2683	0.0815804	0.497675	0.643362	1.05818	up	26416	P47811	4364.68	4785.65	5456.76	5354.83	6345.46	5493.88	5443.93	4915.02	4645.91	4093.91	5274.39	4815.2	FALSE
	TAK1(S412)	9.99005	9.94348	0.0465651	0.716663	0.812218	1.0328	up	26409	Q62073	646.921	1151.5	1013.74	1216.12	1178.42	1009.38	972.907	1160.25	918.092	1011.72	886.089	950.177	FALSE
	P27(T198)	10.6246	10.6467	-0.0220617	0.877729	0.886527	0.984824	down	12576	P46414	1102.16	1657.97	1663.21	1591.67	2021.35	1829.88	2249.53	1605.81	1975.19	1088.83	1500.45	1270.2	FALSE
	P53(S15)	10.5107	10.5315	-0.0208234	0.886527	0.886527	0.98567	down	22059	P02340	1131.54	1229.46	1432.72	1997.87	1654.1	1485.38	1574.61	2293.77	1239.71	1216.23	1506.4	1271.23	FALSE
	Fig.7
	Group3(Sham):423/424/425/475/477VS Group1(VK 300):433/436/448/450/455/457/466
	proteinID	AveExp.Group3	AveExp.Group1	logFC	P.Value	adj.P.Val	foldchange	Regulation	entrezID	uniprotID	X423	X424	X425	X475	X477	X433	X436	X448	X450	X455	X457	X466	Threshold
	ATM(S1981)	11.2401	10.6472	0.592852	1.67356e-05	0.000284504	1.50823	up	11920	Q62388	2301.6	2396.57	2245.27	2843.4	2346.44	1472.38	1434.48	1555.02	1411.61	1798.26	1716.15	1898.94	TRUE
	Casp7(D198)	12.6485	12.261	0.387423	0.00431114	0.0183223	1.30805	up	12369	P97864	5249.55	8861.27	5619.4	6621.47	6298.44	5714.88	5227.16	4512.68	5510.95	3626.6	4993.24	5095.1	TRUE
	eIF2a (S51)	9.85484	9.43075	0.424091	0.00370802	0.0183223	1.34173	up	13665	Q6ZWX6	792.122	1039.56	912.729	849.232	1060.83	726.875	626.298	595.72	632.267	571.681	1153.35	652.789	TRUE
	Erk1/2(T202)	10.481	10.1131	0.36786	0.00389933	0.0183223	1.29044	up	26417	Q63844	1137.52	1470.69	1475.56	1477.6	1628.84	1165.38	1107.32	1075.59	1146.45	1016.43	1140.46	1100.93	TRUE
	Casp3(D175)	11.0105	10.6527	0.357817	0.00849987	0.0288996	1.28149	up	12367	P70677	2260.81	2272.6	1624.65	2115.05	2111.08	1696.88	1652.4	1751.07	1722.13	1707.05	1375.99	1404.49	TRUE
	SMAD2(S245)	9.537	9.23403	0.302969	0.010477	0.0296848	1.23368	up	17126	Q62432	695.451	758.174	730.704	795.909	732.894	719.375	605.708	585.472	601.013	591.426	535.521	584.358	TRUE
	hsp27(S82)	9.89235	9.58025	0.312097	0.0130912	0.0317928	1.24151	up	15507	P14602	894.835	942.473	880.369	1094.64	948.905	780.375	704.085	759.242	747.202	838.245	792.373	737.169	TRUE
	AKT(S473)	10.8431	10.5117	0.331436	0.0171576	0.0324088	1.25826	up	11651	P31750	1873.63	1954.47	1614.83	2382.27	1480.83	1824.38	1171.95	1403.08	1243.74	1451.3	1792.01	1449.77	TRUE
	CHK1 (S296)	11.8719	11.5483	0.323671	0.016944	0.0324088	1.25151	up	12649	O35280	3098.12	4667.39	3911.82	3412.99	3826.09	3495.88	3067.43	2949.19	3061.02	2143.33	3165.03	3282.47	TRUE
	BAD(S112)	10.516	10.2323	0.283772	0.0303298	0.0515606	1.21737	up	12015	Q61337	1599.22	1387.86	1219.57	1527.28	1623.09	1270.88	1036.97	1304.17	1081.42	1252.43	1196.99	1300.05	FALSE
	JNK(T183)	10.1618	10.0247	0.137044	0.261975	0.388129	1.09965	up	26419	Q91Y86	1252.32	1135.55	901.75	1281.27	1195.25	953.875	1015.23	1097.43	1100.58	1235.04	1061.62	862.196	FALSE
	TAK1(S412)	10.0845	9.94348	0.141003	0.273973	0.388129	1.10267	up	26409	Q62073	915.982	969.35	1039.28	1209.77	1345.36	1009.38	972.907	1160.25	918.092	1011.72	886.089	950.177	FALSE
	NFKB(S536)	10.9751	10.9271	0.0479453	0.691792	0.78403	1.03379	up	19697	Q04207	2323.25	1907.3	1585.36	2132.02	2201.04	2068.38	1898.91	2158.31	2020.56	2158.85	1726.56	1656.09	FALSE
	P27(T198)	10.7098	10.6467	0.0631518	0.659884	0.78403	1.04475	up	12576	P46414	1404.87	1971.47	1362.88	2134.44	1630.93	1829.88	2249.53	1605.81	1975.19	1088.83	1500.45	1270.2	FALSE
	P38(T180/Y182)	12.3171	12.2683	0.0487599	0.684861	0.78403	1.03438	up	26416	P47811	4995.79	5342.6	4203.06	5427.75	5676.56	5493.88	5443.93	4915.02	4645.91	4093.91	5274.39	4815.2	FALSE
	P53(S15)	10.5479	10.5315	0.0163661	0.910698	0.967617	1.01141	up	22059	P02340	1300.65	1412	1744.85	1397.61	1673.3	1485.38	1574.61	2293.77	1239.71	1216.23	1506.4	1271.23	FALSE
	IkBa (S32)	11.0506	11.0513	-0.000628241	0.995887	0.995887	0.999565	down	18035	Q9Z1E3	2274.41	2092.69	1971.37	1790.87	2549.37	2175.88	1960.11	2105.29	2151.62	2208.21	2330.01	1943.19	FALSE
	Group2(VK 150):435/446/452/458/468 VS Group3(Sham):423/424/425/475/477
	proteinID	AveExp.Group3	AveExp.Group2	logFC	P.Value	adj.P.Val	foldchange	Regulation	entrezID	uniprotID	X423	X424	X425	X475	X477	X435	X446	X452	X458	X468	Threshold
	AKT(S473)	10.8431	10.6798	0.163326	0.267682	0.867803	1.11987	up	11651	P31750	1873.63	1954.47	1614.83	2382.27	1480.83	1088.26	1712.97	1790.42	2058.6	1723.19	FALSE
	ATM(S1981)	11.2401	11.0905	0.149562	0.277942	0.867803	1.10923	up	11920	Q62388	2301.6	2396.57	2245.27	2843.4	2346.44	1440.91	2336.09	2243.83	2636.96	2469.92	FALSE
	BAD(S112)	10.516	10.395	0.121013	0.384482	0.867803	1.0875	up	12015	Q61337	1599.22	1387.86	1219.57	1527.28	1623.09	884.691	1403.53	1343.44	1684.23	1569.59	FALSE
	Casp3(D175)	11.0105	10.9142	0.0962545	0.500345	0.867803	1.06899	up	12367	P70677	2260.81	2272.6	1624.65	2115.05	2111.08	1285.96	1618.08	1891.37	2388.75	2839.29	FALSE
	Casp7(D198)	12.6485	12.617	0.0314248	0.824321	0.867803	1.02202	up	12369	P97864	5249.55	8861.27	5619.4	6621.47	6298.44	5664.13	5978.7	5894.99	6009.24	8149.84	FALSE
	CHK1 (S296)	11.8719	11.6662	0.205691	0.153478	0.867803	1.15324	up	12649	O35280	3098.12	4667.39	3911.82	3412.99	3826.09	2677.85	2956.18	3004.75	3350.91	4542.15	FALSE
	eIF2a (S51)	9.85484	9.74794	0.106902	0.483376	0.867803	1.07691	up	13665	Q6ZWX6	792.122	1039.56	912.729	849.232	1060.83	572.117	893.428	870.776	1017.43	1031.73	FALSE
	Erk1/2(T202)	10.481	10.3767	0.104272	0.433553	0.867803	1.07495	up	26417	Q63844	1137.52	1470.69	1475.56	1477.6	1628.84	950.412	1415.01	1323.6	1624.68	1430.87	FALSE
	hsp27(S82)	9.89235	9.82487	0.0674799	0.610417	0.867803	1.04788	up	15507	P14602	894.835	942.473	880.369	1094.64	948.905	613.794	1073.53	986.899	1027.46	913.214	FALSE
	IkBa (S32)	11.0506	10.945	0.105617	0.423683	0.867803	1.07595	up	18035	Q9Z1E3	2274.41	2092.69	1971.37	1790.87	2549.37	1967.75	1764.34	2105.53	2263.76	1794.94	FALSE
	JNK(T183)	10.1618	10.1399	0.0218494	0.867803	0.867803	1.01526	up	26419	Q91Y86	1252.32	1135.55	901.75	1281.27	1195.25	889.5	1174.47	1070.93	1395.93	1165.67	FALSE
	NFKB(S536)	10.9751	11.0032	-0.0281174	0.829503	0.867803	0.980699	down	19697	Q04207	2323.25	1907.3	1585.36	2132.02	2201.04	1701.66	2136.64	1936.89	2452.42	2104.26	FALSE
	P27(T198)	10.7098	10.6246	0.0852135	0.582658	0.867803	1.06084	up	12576	P46414	1404.87	1971.47	1362.88	2134.44	1630.93	1102.16	1657.97	1663.21	1591.67	2021.35	FALSE
	P38(T180/Y182)	12.3171	12.3499	-0.0328205	0.800256	0.867803	0.977507	down	26416	P47811	4995.79	5342.6	4203.06	5427.75	5676.56	4364.68	4785.65	5456.76	5354.83	6345.46	FALSE
	P53(S15)	10.5479	10.5107	0.0371896	0.8135	0.867803	1.02611	up	22059	P02340	1300.65	1412	1744.85	1397.61	1673.3	1131.54	1229.46	1432.72	1997.87	1654.1	FALSE
	SMAD2(S245)	9.537	9.4906	0.0463917	0.709114	0.867803	1.03268	up	17126	Q62432	695.451	758.174	730.704	795.909	732.894	585.475	656.51	745.317	835.849	798.946	FALSE
	TAK1(S412)	10.0845	9.99005	0.0944377	0.496206	0.867803	1.06765	up	26409	Q62073	915.982	969.35	1039.28	1209.77	1345.36	646.921	1151.5	1013.74	1216.12	1178.42	FALSE
	Group4(Vehicle): 421/422/427/441/445/467/474 VS Group1(VK 300):433/436/448/450/455/457/466
	proteinID	AveExp.Group4	AveExp.Group1	logFC	P.Value	adj.P.Val	foldchange	Regulation	entrezID	uniprotID	X421	X422	X427	X441	X445	X467	X474	X433	X436	X448	X450	X455	X457	X466	Threshold
	IkBa (S32)	11.7222	11.0513	0.670962	1.04788e-07	1.7814e-06	1.59213	up	18035	Q9Z1E3	2673.56	3328.99	2701.51	3725.61	4039.53	4136.44	3350.62	2175.88	1960.11	2105.29	2151.62	2208.21	2330.01	1943.19	TRUE
	Casp7(D198)	12.9605	12.261	0.699449	2.10997e-07	1.79347e-06	1.62388	up	12369	P97864	9513.52	8094.07	6916.13	6581.25	7340.92	9504.77	8350.71	5714.88	5227.16	4512.68	5510.95	3626.6	4993.24	5095.1	TRUE
	CHK1 (S296)	12.1535	11.5483	0.605209	4.82152e-06	2.7322e-05	1.5212	up	12649	O35280	5011.8	4813.61	4123.49	3523.18	4627.5	5662.82	4427.7	3495.88	3067.43	2949.19	3061.02	2143.33	3165.03	3282.47	TRUE
	Erk1/2(T202)	10.5817	10.1131	0.468599	9.37658e-05	0.000398505	1.38376	up	26417	Q63844	1717.01	1748.33	1345.59	1440.06	1809.1	1340.69	1400.75	1165.38	1107.32	1075.59	1146.45	1016.43	1140.46	1100.93	TRUE
	P38(T180/Y182)	12.699	12.2683	0.430683	0.000213965	0.000727481	1.34787	up	26416	P47811	7910.58	5979.34	5797.36	5810.15	7313.15	6962.8	7076.93	5493.88	5443.93	4915.02	4645.91	4093.91	5274.39	4815.2	TRUE
	NFKB(S536)	11.3494	10.9271	0.422233	0.000299924	0.000849786	1.34	up	19697	Q04207	2199.89	2775.91	2221.49	2832.58	2855.12	2738.56	2732.49	2068.38	1898.91	2158.31	2020.56	2158.85	1726.56	1656.09	TRUE
	JNK(T183)	10.4369	10.0247	0.412119	0.000430962	0.00104662	1.33064	up	26419	Q91Y86	1289.33	1447.4	1162.61	1470.66	1543.6	1468.28	1352.77	953.875	1015.23	1097.43	1100.58	1235.04	1061.62	862.196	TRUE
	hsp27(S82)	9.96627	9.58025	0.386025	0.000988911	0.00210144	1.30679	up	15507	P14602	946.459	1066.35	885.532	1014.02	1266.33	966.749	897.133	780.375	704.085	759.242	747.202	838.245	792.373	737.169	TRUE
	ATM(S1981)	11.0401	10.6472	0.392827	0.00120291	0.00227216	1.31296	up	11920	Q62388	1877.97	2339.92	1731.97	2085.48	2431.44	2115.48	2240.75	1472.38	1434.48	1555.02	1411.61	1798.26	1716.15	1898.94	TRUE
	BAD(S112)	10.5776	10.2323	0.345379	0.00443982	0.00754769	1.27048	up	12015	Q61337	1512.11	1475.64	1225.34	1699.92	1632.57	1826.91	1397.9	1270.88	1036.97	1304.17	1081.42	1252.43	1196.99	1300.05	TRUE
	Casp3(D175)	10.9944	10.6527	0.341741	0.00603588	0.00932818	1.26728	up	12367	P70677	2157.99	1928.06	2103.15	1953.19	2025.65	2128.47	1988.94	1696.88	1652.4	1751.07	1722.13	1707.05	1375.99	1404.49	TRUE
	eIF2a (S51)	9.77516	9.43075	0.344408	0.00931061	0.01319	1.26963	up	13665	Q6ZWX6	918.355	934.375	860.818	901.98	1070.49	768.18	718.015	726.875	626.298	595.72	632.267	571.681	1153.35	652.789	TRUE
	TAK1(S412)	10.1236	9.94348	0.180105	0.127676	0.166961	1.13297	up	26409	Q62073	1065.52	1111.03	1001.5	1080.4	1131.22	1306.82	1128.51	1009.38	972.907	1160.25	918.092	1011.72	886.089	950.177	FALSE
	SMAD2(S245)	9.36637	9.23403	0.13234	0.21076	0.255923	1.09607	up	17126	Q62432	751.265	673.5	597.048	658.596	611.037	739.879	600.187	719.375	605.708	585.472	601.013	591.426	535.521	584.358	FALSE
	P27(T198)	10.7804	10.6467	0.133675	0.309266	0.350501	1.09709	up	12576	P46414	1765.56	1944.5	2067.98	1569.52	1690	1704.89	1615.03	1829.88	2249.53	1605.81	1975.19	1088.83	1500.45	1270.2	FALSE
	AKT(S473)	10.6189	10.5117	0.107253	0.388127	0.405277	1.07718	up	11651	P31750	1603.58	1578.86	1346.06	1717.81	1930.56	1453.43	1441.61	1824.38	1171.95	1403.08	1243.74	1451.3	1792.01	1449.77	FALSE
	P53(S15)	10.6427	10.5315	0.111181	0.405277	0.405277	1.08011	up	22059	P02340	1617.37	2491.92	1232.47	1418.41	1551.6	1699.79	1430.21	1485.38	1574.61	2293.77	1239.71	1216.23	1506.4	1271.23	FALSE
	Group4(Vehicle): 421/422/427/441/445/467/474 VSGroup2(VK 150):435/446/452/458/468
	proteinID	AveExp.Group4	AveExp.Group2	logFC	P.Value	adj.P.Val	foldchange	Regulation	entrezID	uniprotID	X421	X422	X427	X441	X445	X467	X474	X435	X446	X452	X458	X468	Threshold
	IkBa (S32)	11.7222	10.945	0.777207	2.75148e-08	4.67751e-07	1.71381	up	18035	Q9Z1E3	2673.56	3328.99	2701.51	3725.61	4039.53	4136.44	3350.62	1967.75	1764.34	2105.53	2263.76	1794.94	TRUE
	CHK1 (S296)	12.1535	11.6662	0.487229	0.000476465	0.00404995	1.40175	up	12649	O35280	5011.8	4813.61	4123.49	3523.18	4627.5	5662.82	4427.7	2677.85	2956.18	3004.75	3350.91	4542.15	TRUE
	NFKB(S536)	11.3494	11.0032	0.34617	0.00559257	0.0237684	1.27118	up	19697	Q04207	2199.89	2775.91	2221.49	2832.58	2855.12	2738.56	2732.49	1701.66	2136.64	1936.89	2452.42	2104.26	TRUE
	P38(T180/Y182)	12.699	12.3499	0.349103	0.00495126	0.0237684	1.27377	up	26416	P47811	7910.58	5979.34	5797.36	5810.15	7313.15	6962.8	7076.93	4364.68	4785.65	5456.76	5354.83	6345.46	TRUE
	Casp7(D198)	12.9605	12.617	0.343451	0.0108106	0.0367559	1.26879	up	12369	P97864	9513.52	8094.07	6916.13	6581.25	7340.92	9504.77	8350.71	5664.13	5978.7	5894.99	6009.24	8149.84	TRUE
	JNK(T183)	10.4369	10.1399	0.296924	0.0171067	0.0484689	1.22852	up	26419	Q91Y86	1289.33	1447.4	1162.61	1470.66	1543.6	1468.28	1352.77	889.5	1174.47	1070.93	1395.93	1165.67	TRUE
	Erk1/2(T202)	10.5817	10.3767	0.20501	0.0993243	0.241216	1.15269	up	26417	Q63844	1717.01	1748.33	1345.59	1440.06	1809.1	1340.69	1400.75	950.412	1415.01	1323.6	1624.68	1430.87	FALSE
	BAD(S112)	10.5776	10.395	0.18262	0.158512	0.336839	1.13494	up	12015	Q61337	1512.11	1475.64	1225.34	1699.92	1632.57	1826.91	1397.9	884.691	1403.53	1343.44	1684.23	1569.59	FALSE
	hsp27(S82)	9.96627	9.82487	0.141408	0.250981	0.42489	1.10298	up	15507	P14602	946.459	1066.35	885.532	1014.02	1266.33	966.749	897.133	613.794	1073.53	986.899	1027.46	913.214	FALSE
	P27(T198)	10.7804	10.6246	0.155737	0.279814	0.42489	1.11399	up	12576	P46414	1765.56	1944.5	2067.98	1569.52	1690	1704.89	1615.03	1102.16	1657.97	1663.21	1591.67	2021.35	FALSE
	SMAD2(S245)	9.36637	9.4906	-0.124237	0.282648	0.42489	0.917489	down	17126	Q62432	751.265	673.5	597.048	658.596	611.037	739.879	600.187	585.475	656.51	745.317	835.849	798.946	FALSE
	TAK1(S412)	10.1236	9.99005	0.13354	0.299922	0.42489	1.09698	up	26409	Q62073	1065.52	1111.03	1001.5	1080.4	1131.22	1306.82	1128.51	646.921	1151.5	1013.74	1216.12	1178.42	FALSE
	P53(S15)	10.6427	10.5107	0.132005	0.367297	0.480311	1.09582	up	22059	P02340	1617.37	2491.92	1232.47	1418.41	1551.6	1699.79	1430.21	1131.54	1229.46	1432.72	1997.87	1654.1	FALSE
	Casp3(D175)	10.9944	10.9142	0.0801781	0.544124	0.660722	1.05715	up	12367	P70677	2157.99	1928.06	2103.15	1953.19	2025.65	2128.47	1988.94	1285.96	1618.08	1891.37	2388.75	2839.29	FALSE
	AKT(S473)	10.6189	10.6798	-0.0608569	0.654106	0.734478	0.958695	down	11651	P31750	1603.58	1578.86	1346.06	1717.81	1930.56	1453.43	1441.61	1088.26	1712.97	1790.42	2058.6	1723.19	FALSE
	ATM(S1981)	11.0401	11.0905	-0.0504628	0.691273	0.734478	0.965627	down	11920	Q62388	1877.97	2339.92	1731.97	2085.48	2431.44	2115.48	2240.75	1440.91	2336.09	2243.83	2636.96	2469.92	FALSE
	eIF2a (S51)	9.77516	9.74794	0.0272194	0.846855	0.846855	1.01905	up	13665	Q6ZWX6	918.355	934.375	860.818	901.98	1070.49	768.18	718.015	572.117	893.428	870.776	1017.43	1031.73	FALSE
	Group4(Vehicle): 421/422/427/441/445/467/474 VSGroup3(Sham):423/424/425/475/477
	proteinID	AveExp.Group4	AveExp.Group3	logFC	P.Value	adj.P.Val	foldchange	Regulation	entrezID	uniprotID	X421	X422	X427	X441	X445	X467	X474	X423	X424	X425	X475	X477	Threshold
	IkBa (S32)	11.7222	11.0506	0.67159	7.59623e-07	1.29136e-05	1.59283	up	18035	Q9Z1E3	2673.56	3328.99	2701.51	3725.61	4039.53	4136.44	3350.62	2274.41	2092.69	1971.37	1790.87	2549.37	TRUE
	NFKB(S536)	11.3494	10.9751	0.374287	0.00288166	0.0163294	1.2962	up	19697	Q04207	2199.89	2775.91	2221.49	2832.58	2855.12	2738.56	2732.49	2323.25	1907.3	1585.36	2132.02	2201.04	TRUE
	P38(T180/Y182)	12.699	12.3171	0.381923	0.00224972	0.0163294	1.30308	up	26416	P47811	7910.58	5979.34	5797.36	5810.15	7313.15	6962.8	7076.93	4995.79	5342.6	4203.06	5427.75	5676.56	TRUE
	Casp7(D198)	12.9605	12.6485	0.312026	0.0199928	0.0849692	1.24145	up	12369	P97864	9513.52	8094.07	6916.13	6581.25	7340.92	9504.77	8350.71	5249.55	8861.27	5619.4	6621.47	6298.44	FALSE
	JNK(T183)	10.4369	10.1618	0.275074	0.0266665	0.0906661	1.21006	up	26419	Q91Y86	1289.33	1447.4	1162.61	1470.66	1543.6	1468.28	1352.77	1252.32	1135.55	901.75	1281.27	1195.25	FALSE
	CHK1 (S296)	12.1535	11.8719	0.281538	0.0366937	0.103965	1.21549	up	12649	O35280	5011.8	4813.61	4123.49	3523.18	4627.5	5662.82	4427.7	3098.12	4667.39	3911.82	3412.99	3826.09	FALSE
	AKT(S473)	10.6189	10.8431	-0.224183	0.102427	0.248751	0.85608	down	11651	P31750	1603.58	1578.86	1346.06	1717.81	1930.56	1453.43	1441.61	1873.63	1954.47	1614.83	2382.27	1480.83	FALSE
	ATM(S1981)	11.0401	11.2401	-0.200025	0.119026	0.25293	0.870536	down	11920	Q62388	1877.97	2339.92	1731.97	2085.48	2431.44	2115.48	2240.75	2301.6	2396.57	2245.27	2843.4	2346.44	FALSE
	SMAD2(S245)	9.36637	9.537	-0.170629	0.14177	0.267787	0.888455	down	17126	Q62432	751.265	673.5	597.048	658.596	611.037	739.879	600.187	695.451	758.174	730.704	795.909	732.894	FALSE
	Erk1/2(T202)	10.5817	10.481	0.100738	0.413917	0.703659	1.07232	up	26417	Q63844	1717.01	1748.33	1345.59	1440.06	1809.1	1340.69	1400.75	1137.52	1470.69	1475.56	1477.6	1628.84	FALSE
	BAD(S112)	10.5776	10.516	0.0616065	0.631732	0.715962	1.04363	up	12015	Q61337	1512.11	1475.64	1225.34	1699.92	1632.57	1826.91	1397.9	1599.22	1387.86	1219.57	1527.28	1623.09	FALSE
	eIF2a (S51)	9.77516	9.85484	-0.0796822	0.57228	0.715962	0.946266	down	13665	Q6ZWX6	918.355	934.375	860.818	901.98	1070.49	768.18	718.015	792.122	1039.56	912.729	849.232	1060.83	FALSE
	hsp27(S82)	9.96627	9.89235	0.0739277	0.546765	0.715962	1.05258	up	15507	P14602	946.459	1066.35	885.532	1014.02	1266.33	966.749	897.133	894.835	942.473	880.369	1094.64	948.905	FALSE
	P27(T198)	10.7804	10.7098	0.0705237	0.623183	0.715962	1.0501	up	12576	P46414	1765.56	1944.5	2067.98	1569.52	1690	1704.89	1615.03	1404.87	1971.47	1362.88	2134.44	1630.93	FALSE
	P53(S15)	10.6427	10.5479	0.0948154	0.516568	0.715962	1.06793	up	22059	P02340	1617.37	2491.92	1232.47	1418.41	1551.6	1699.79	1430.21	1300.65	1412	1744.85	1397.61	1673.3	FALSE
	TAK1(S412)	10.1236	10.0845	0.0391021	0.760513	0.808046	1.02747	up	26409	Q62073	1065.52	1111.03	1001.5	1080.4	1131.22	1306.82	1128.51	915.982	969.35	1039.28	1209.77	1345.36	FALSE
	Casp3(D175)	10.9944	11.0105	-0.0160764	0.90305	0.90305	0.988919	down	12367	P70677	2157.99	1928.06	2103.15	1953.19	2025.65	2128.47	1988.94	2260.81	2272.6	1624.65	2115.05	2111.08	FALSE
